# Supplementary material for: 1,1′-(Butane-1,4-di­yl)dipyridinium dibromide dihydrate
Source: Acta Crystallogr Sect E Struct Rep Online. 2008 Jan 18;64(Pt 2):o467. doi: 10.1107/S1600536808000913 (PMC2960452; doi:10.1107/S1600536808000913)
Supplement: Supplementary file 1 [file e-64-0o467-sup1.cif]

##############################################################################
###                                                                        ###
###        Electronic paper (Acta Crystallographica Section E)             ###
###                                                                        ###
##############################################################################
#                                                                            #
# This CIF contains the data in a paper accepted for publication in Acta     #
# Crystallographica Section E. It conforms to the requirements of Notes      #
# for Authors for Section E, and has been peer reviewed under the auspices   #
# of the IUCr Commission on Journals.                                        #
#                                                                            #
# Full details of the Crystallographic Information File format               #
# are given in the paper "The Crystallographic Information File (CIF):       #
# a New Standard Archive File for Crystallography" by S. R. Hall, F. H.      #
# Allen and I. D. Brown [Acta Cryst. (1991), A47, 655-685].                  #
#                                                                            #
# The current version of the core CIF dictionary is obtainable from          #
# ftp://ftp.iucr.org/pub/cif_core.dic. The current version number is 2.1.    #
#                                                                            #
# Software is freely available for graphical display of the structure(s) in  #
# this CIF.  For information consult the CIF home page http://www.iucr.org/  #
# cif/home.html                                                              #
#                                                                            #
##############################################################################
                                             
data_global
_audit_creation_method     SHELXL-97
_journal_date_recd_electronic     2007-12-17
_journal_date_accepted     2008-01-10
_journal_name_full     'Acta Crystallographica, Section E'
_journal_year     2008
_journal_volume     64
_journal_issue      2
_journal_page_first     o467
_journal_page_last     o467
_journal_paper_category     QO
_journal_coeditor_code     FB2085
_publ_contact_author_name     'Yun-Qian Zhang'
_publ_contact_author_address
;
Institute of Applied Chemistry
Guizhou University
Guiyang, 550025,
People's Republic of China
;
_publ_contact_author_email     sci.yqzhang@gzu.edu.cn
_publ_contact_author_fax     '86 851 3620906'
_publ_contact_author_phone     '86 851 3620906'
_publ_section_title
;
1,1'-(Butane-1,4-diyl)dipyridinium dibromide dihydrate
;
loop_
    _publ_author_name
    _publ_author_address
    'Ming-Qiang Wu'
;
Key Laboratory of Macrocyclic and Supramolecular Chemistry of Guizhou Province,
Guizhou University,
Guiyang 550025,
People's Republic of China
;
    'Xin Xiao'
;
Key Laboratory of Macrocyclic and Supramolecular Chemistry of Guizhou Province,
Guizhou University,
Guiyang 550025,
People's Republic of China
;
    'Yun-Qian Zhang'
;
Key Laboratory of Macrocyclic and Supramolecular Chemistry of Guizhou Province,
Guizhou University,
Guiyang 550025,
People's Republic of China
;
    'Sai-Feng Xue'
;
Key Laboratory of Macrocyclic and Supramolecular Chemistry of Guizhou Province,
Guizhou University,
Guiyang 550025,
People's Republic of China
;
    'Qian-Jiang Zhu'
;
Institute of Applied Chemistry
Guizhou University
Guiyang 550025
People's Republic of China
;
data_I
_audit_creation_method     SHELXL-97
_chemical_name_systematic
;
1,1'-(Butane-1,4-diyl)dipyridinium dibromide dihydrate
;
_chemical_name_common     ?
_chemical_formula_moiety     'C14 H18 N2 2+, 2(Br -), 2(H2 O)'
_chemical_formula_sum     'C14 H22 Br2 N2 O2'
_chemical_formula_iupac     'C14 H18 N2 2+, 2Br -, 2H2 O'
_chemical_formula_weight     410.14
_chemical_melting_point     ?
_symmetry_cell_setting     monoclinic
_symmetry_space_group_name_H-M     'P 21/n'
_symmetry_space_group_name_Hall     '-P 2yn'
loop_
    _symmetry_equiv_pos_as_xyz
    'x, y, z'
    '-x+1/2, y+1/2, -z+1/2'
    '-x, -y, -z'
    'x-1/2, -y-1/2, z-1/2'
_cell_length_a     11.0068(13)
_cell_length_b     7.1484(8)
_cell_length_c     12.0607(13)
_cell_angle_alpha     90.00
_cell_angle_beta     111.602(7)
_cell_angle_gamma     90.00
_cell_volume     882.30(18)
_cell_formula_units_Z     2
_cell_measurement_reflns_used     1730
_cell_measurement_theta_min     0.466
_cell_measurement_theta_max     0.630
_cell_measurement_temperature     293(2)
_exptl_crystal_description     diamond
_exptl_crystal_colour     colourless
_exptl_crystal_size_max     0.21
_exptl_crystal_size_mid     0.18
_exptl_crystal_size_min     0.16
_exptl_crystal_density_diffrn     1.544
_exptl_crystal_density_meas     ?
_exptl_crystal_density_method     'not measured'
_exptl_crystal_F_000     412
_exptl_absorpt_coefficient_mu     4.597
_exptl_absorpt_correction_type     multi-scan
_exptl_absorpt_process_details     '(SADABS; Bruker, 2005)'
_exptl_absorpt_correction_T_min     0.393
_exptl_absorpt_correction_T_max     0.478
_exptl_special_details
;
 ?
;
_diffrn_ambient_temperature     293(2)
_diffrn_radiation_type     MoK\a
_diffrn_radiation_wavelength     0.71073
_diffrn_radiation_source     'fine-focus sealed tube'
_diffrn_radiation_monochromator     graphite
_diffrn_measurement_device_type     'Bruker CCD area-detector'
_diffrn_measurement_method     '\f and \w'
_diffrn_detector_area_resol_mean     ?
_diffrn_reflns_number     7189
_diffrn_reflns_av_R_equivalents     0.0410
_diffrn_reflns_av_sigmaI/netI     0.0310
_diffrn_reflns_theta_min     2.14
_diffrn_reflns_theta_max     25.99
_diffrn_reflns_theta_full     25.99
_diffrn_measured_fraction_theta_max     0.996
_diffrn_measured_fraction_theta_full     0.996
_diffrn_reflns_limit_h_min     -13
_diffrn_reflns_limit_h_max     13
_diffrn_reflns_limit_k_min     -8
_diffrn_reflns_limit_k_max     8
_diffrn_reflns_limit_l_min     -14
_diffrn_reflns_limit_l_max     14
_diffrn_standards_number     0
_diffrn_standards_interval_count     .
_diffrn_standards_interval_time     .
_diffrn_standards_decay_%     ?
_refine_special_details
;
 Refinement of F^2^ against ALL reflections.  The weighted R-factor wR and
 goodness of fit S are based on F^2^, conventional R-factors R are based
 on F, with F set to zero for negative F^2^. The threshold expression of
 F^2^ > 2sigma(F^2^) is used only for calculating R-factors(gt) etc. and is
 not relevant to the choice of reflections for refinement.  R-factors based
 on F^2^ are statistically about twice as large as those based on F, and R-
 factors based on ALL data will be even larger.
;
_reflns_number_total     1723
_reflns_number_gt     1483
_reflns_threshold_expression     I>2\s(I)
_refine_ls_structure_factor_coef     Fsqd
_refine_ls_matrix_type     full
_refine_ls_R_factor_all     0.0369
_refine_ls_R_factor_gt     0.0296
_refine_ls_wR_factor_gt     0.0715
_refine_ls_wR_factor_ref     0.0737
_refine_ls_goodness_of_fit_ref     1.064
_refine_ls_restrained_S_all     1.063
_refine_ls_number_reflns     1723
_refine_ls_number_parameters     92
_refine_ls_number_restraints     3
_refine_ls_number_constraints     38
_refine_ls_hydrogen_treatment     constr
_refine_ls_weighting_scheme     calc
_refine_ls_weighting_details
         'calc w=1/[\s^2^(Fo^2^)+(0.0377P)^2^+0.1891P] where P=(Fo^2^+2Fc^2^)/3'
_atom_sites_solution_hydrogens     difmap
_atom_sites_solution_primary     direct
_atom_sites_solution_secondary     difmap
_refine_ls_shift/su_max     0.001
_refine_ls_shift/su_mean     0.000
_refine_diff_density_max     0.480
_refine_diff_density_min     -0.452
_refine_ls_extinction_method     'SHELXL97 (Sheldrick, 2008)'
_refine_ls_extinction_coef     0.073(3)
_refine_ls_extinction_expression
                                  'Fc^*^=kFc[1+0.001xFc^2^\l^3^/sin(2\q)]^-1/4^'
loop_
    _atom_type_symbol
    _atom_type_description
    _atom_type_scat_dispersion_real
    _atom_type_scat_dispersion_imag
    _atom_type_scat_source
    'C' 'C' 0.0033 0.0016
                         'International Tables Vol C Tables 4.2.6.8 and 6.1.1.4'
    'H' 'H' 0.0000 0.0000
                         'International Tables Vol C Tables 4.2.6.8 and 6.1.1.4'
    'N' 'N' 0.0061 0.0033
                         'International Tables Vol C Tables 4.2.6.8 and 6.1.1.4'
    'O' 'O' 0.0106 0.0060
                         'International Tables Vol C Tables 4.2.6.8 and 6.1.1.4'
    'Br' 'Br' -0.2901 2.4595
                         'International Tables Vol C Tables 4.2.6.8 and 6.1.1.4'
_computing_data_collection     'APEX2 (Bruker, 2005)'
_computing_cell_refinement     'SAINT (Bruker, 2005)'
_computing_data_reduction     'SAINT (Bruker, 2005)'
_computing_structure_solution     'SHELXS97 (Sheldrick, 2008)'
_computing_structure_refinement     'SHELXL97 (Sheldrick, 2008)'
_computing_molecular_graphics     'ORTEP-3 for Windows (Farrugia, 1997)'
_computing_publication_material     'WinGX (Farrugia, 1999)'
loop_
    _atom_site_type_symbol
    _atom_site_label
    _atom_site_fract_x
    _atom_site_fract_y
    _atom_site_fract_z
    _atom_site_U_iso_or_equiv
    _atom_site_adp_type
    _atom_site_calc_flag
    _atom_site_refinement_flags
    _atom_site_occupancy
    _atom_site_disorder_assembly
    _atom_site_disorder_group
    C C1 0.6134(3) 0.1783(4) 0.2544(2) 0.0512(6) Uani d . 1 . .
    H H1 0.5228 0.1803 0.2175 0.061 Uiso calc R 1 . .
    C C2 0.6896(3) 0.1660(4) 0.1867(2) 0.0602(7) Uani d . 1 . .
    H H2 0.6509 0.1598 0.1040 0.072 Uiso calc R 1 . .
    C C3 0.8220(3) 0.1629(4) 0.2408(3) 0.0627(8) Uani d . 1 . .
    H H3 0.8741 0.1553 0.1953 0.075 Uiso calc R 1 . .
    C C4 0.8782(3) 0.1710(5) 0.3631(3) 0.0655(8) Uani d . 1 . .
    H H4 0.9686 0.1687 0.4012 0.079 Uiso calc R 1 . .
    C C5 0.7990(3) 0.1826(4) 0.4285(2) 0.0515(6) Uani d . 1 . .
    H H5 0.8359 0.1870 0.5114 0.062 Uiso calc R 1 . .
    C C6 0.5845(2) 0.1926(3) 0.4453(2) 0.0458(6) Uani d . 1 . .
    H H6A 0.5090 0.2711 0.4059 0.055 Uiso calc R 1 . .
    H H6B 0.6329 0.2462 0.5229 0.055 Uiso calc R 1 . .
    C C7 0.5400(2) -0.0023(3) 0.46040(19) 0.0389(5) Uani d . 1 . .
    H H7A 0.6155 -0.0826 0.4959 0.047 Uiso calc R 1 . .
    H H7B 0.4875 -0.0534 0.3830 0.047 Uiso calc R 1 . .
    N N1 0.66903(18) 0.1874(3) 0.37309(16) 0.0393(5) Uani d . 1 . .
    O O1W 0.6333(2) 0.5305(3) 0.7900(2) 0.0762(6) Uani d D 1 . .
    H H1WA 0.6461 0.4149 0.8070 0.091 Uiso d RD 1 . .
    H H1WB 0.6735 0.5522 0.7437 0.091 Uiso d RD 1 . .
    Br Br1 0.69404(3) 0.09270(4) 0.88751(2) 0.05201(16) Uani d . 1 . .
loop_
    _atom_site_aniso_label
    _atom_site_aniso_U_11
    _atom_site_aniso_U_22
    _atom_site_aniso_U_33
    _atom_site_aniso_U_12
    _atom_site_aniso_U_13
    _atom_site_aniso_U_23
    C1 0.0517(15) 0.0538(15) 0.0443(13) 0.0009(12) 0.0133(12) 0.0042(12)
    C2 0.087(2) 0.0545(16) 0.0457(14) 0.0055(15) 0.0326(15) 0.0043(13)
    C3 0.086(2) 0.0498(15) 0.077(2) -0.0030(15) 0.0598(19) 0.0006(15)
    C4 0.0500(17) 0.0680(18) 0.087(2) -0.0151(15) 0.0353(16) -0.0133(17)
    C5 0.0428(15) 0.0613(16) 0.0487(14) -0.0095(12) 0.0148(12) -0.0098(13)
    C6 0.0466(14) 0.0484(14) 0.0492(13) -0.0010(11) 0.0253(12) -0.0008(11)
    C7 0.0359(12) 0.0449(13) 0.0359(11) -0.0006(10) 0.0133(10) 0.0009(10)
    N1 0.0417(12) 0.0374(11) 0.0421(10) -0.0042(8) 0.0193(9) -0.0015(8)
    O1W 0.0797(15) 0.0731(13) 0.0922(15) 0.0221(12) 0.0509(14) 0.0232(13)
    Br1 0.0555(2) 0.0537(2) 0.0485(2) 0.00237(12) 0.02118(15) 0.00144(11)
_geom_special_details
;
 All esds (except the esd in the dihedral angle between two l.s. planes)
 are estimated using the full covariance matrix.  The cell esds are taken
 into account individually in the estimation of esds in distances, angles
 and torsion angles; correlations between esds in cell parameters are only
 used when they are defined by crystal symmetry.  An approximate (isotropic)
 treatment of cell esds is used for estimating esds involving l.s. planes.
;
loop_
    _geom_bond_atom_site_label_1
    _geom_bond_atom_site_label_2
    _geom_bond_site_symmetry_2
    _geom_bond_distance
    _geom_bond_publ_flag
    C1 N1 . 1.335(3) ?
    C1 C2 . 1.372(4) ?
    C1 H1 . 0.9300 ?
    C2 C3 . 1.359(4) ?
    C2 H2 . 0.9300 ?
    C3 C4 . 1.375(4) ?
    C3 H3 . 0.9300 ?
    C4 C5 . 1.377(4) ?
    C4 H4 . 0.9300 ?
    C5 N1 . 1.338(3) ?
    C5 H5 . 0.9300 ?
    C6 N1 . 1.490(3) ?
    C6 C7 . 1.510(3) ?
    C6 H6A . 0.9700 ?
    C6 H6B . 0.9700 ?
    C7 C7 3_656 1.519(4) ?
    C7 H7A . 0.9700 ?
    C7 H7B . 0.9700 ?
    O1W H1WA . 0.8507 ?
    O1W H1WB . 0.8454 ?
loop_
    _geom_angle_atom_site_label_1
    _geom_angle_atom_site_label_2
    _geom_angle_atom_site_label_3
    _geom_angle_site_symmetry_1
    _geom_angle_site_symmetry_3
    _geom_angle
    _geom_angle_publ_flag
    N1 C1 C2 . . 120.1(3) ?
    N1 C1 H1 . . 120.0 ?
    C2 C1 H1 . . 120.0 ?
    C3 C2 C1 . . 119.9(3) ?
    C3 C2 H2 . . 120.1 ?
    C1 C2 H2 . . 120.1 ?
    C2 C3 C4 . . 119.6(2) ?
    C2 C3 H3 . . 120.2 ?
    C4 C3 H3 . . 120.2 ?
    C3 C4 C5 . . 119.2(3) ?
    C3 C4 H4 . . 120.4 ?
    C5 C4 H4 . . 120.4 ?
    N1 C5 C4 . . 120.1(3) ?
    N1 C5 H5 . . 120.0 ?
    C4 C5 H5 . . 120.0 ?
    N1 C6 C7 . . 110.37(19) ?
    N1 C6 H6A . . 109.6 ?
    C7 C6 H6A . . 109.6 ?
    N1 C6 H6B . . 109.6 ?
    C7 C6 H6B . . 109.6 ?
    H6A C6 H6B . . 108.1 ?
    C6 C7 C7 . 3_656 110.2(2) ?
    C6 C7 H7A . . 109.6 ?
    C7 C7 H7A 3_656 . 109.6 ?
    C6 C7 H7B . . 109.6 ?
    C7 C7 H7B 3_656 . 109.6 ?
    H7A C7 H7B . . 108.1 ?
    C1 N1 C5 . . 121.2(2) ?
    C1 N1 C6 . . 119.3(2) ?
    C5 N1 C6 . . 119.4(2) ?
    H1WA O1W H1WB . . 104.9 ?
loop_
    _geom_torsion_atom_site_label_1
    _geom_torsion_atom_site_label_2
    _geom_torsion_atom_site_label_3
    _geom_torsion_atom_site_label_4
    _geom_torsion_site_symmetry_1
    _geom_torsion_site_symmetry_2
    _geom_torsion_site_symmetry_3
    _geom_torsion_site_symmetry_4
    _geom_torsion
    _geom_torsion_publ_flag
    N1 C1 C2 C3 . . . . 0.1(4) ?
    C1 C2 C3 C4 . . . . 0.4(5) ?
    C2 C3 C4 C5 . . . . -0.1(5) ?
    C3 C4 C5 N1 . . . . -0.6(4) ?
    N1 C6 C7 C7 . . . 3_656 176.9(2) ?
    C2 C1 N1 C5 . . . . -0.8(4) ?
    C2 C1 N1 C6 . . . . -177.4(2) ?
    C4 C5 N1 C1 . . . . 1.0(4) ?
    C4 C5 N1 C6 . . . . 177.7(3) ?
    C7 C6 N1 C1 . . . . 81.1(3) ?
    C7 C6 N1 C5 . . . . -95.6(3) ?
loop_
    _geom_hbond_atom_site_label_D
    _geom_hbond_atom_site_label_H
    _geom_hbond_atom_site_label_A
    _geom_hbond_site_symmetry_A
    _geom_hbond_distance_DH
    _geom_hbond_distance_HA
    _geom_hbond_distance_DA
    _geom_hbond_angle_DHA
    O1W H1WA Br1 . 0.85 2.48 3.323(2) 171.6
    O1W H1WB Br1 2_656 0.85 2.53 3.375(2) 175.0
    C2 H2 Br1 1_554 0.93 2.86 3.664(3) 145.3
    C5 H5 O1W 2_646 0.93 2.55 3.376(3) 148.0
