# Supplementary material for: 1,1′-(Butane-1,4-di­yl)dipyridinium dibromide dihydrate
Source: Acta Crystallogr Sect E Struct Rep Online. 2008 Jan 18;64(Pt 2):o467. doi: 10.1107/S1600536808000913 (PMC2960452; doi:10.1107/S1600536808000913)
Supplement: Supplementary file 2 [file e-64-0o467-Isup2.hkl]

#
# h,k,l, Fc-squared, Fo-squared, sigma(Fo-squared) and status flag
#
data_I
_shelx_title ' a in P2(1)/n'
_shelx_refln_list_code          4
_shelx_F_calc_maximum      176.28
_exptl_crystal_F_000       412.00
_reflns_d_resolution_high  0.8111
 
loop_
 _symmetry_equiv_pos_as_xyz
 'x, y, z'
 '-x+1/2, y+1/2, -z+1/2'
 '-x, -y, -z'
 'x-1/2, -y-1/2, z-1/2'
 
_cell_length_a    11.0068
_cell_length_b     7.1484
_cell_length_c    12.0607
_cell_angle_alpha  90.000
_cell_angle_beta  111.602
_cell_angle_gamma  90.000
 
_shelx_F_squared_multiplier     1.000
 
loop_
 _refln_index_h
 _refln_index_k
 _refln_index_l
 _refln_F_squared_calc
 _refln_F_squared_meas
 _refln_F_squared_sigma
 _refln_observed_status
   2   0   0    12993.30    12346.22    359.10 o
   4   0   0     1228.24     1271.35     39.98 o
   6   0   0     2711.57     2830.16     60.67 o
   8   0   0     1878.79     1873.93     89.52 o
  10   0   0      733.99      665.14     34.23 o
   1   1   0     2107.46     2158.40     49.66 o
   2   1   0     3434.11     3519.05     65.38 o
   3   1   0     1916.26     1953.44     34.37 o
   4   1   0     1468.13     1450.55     24.04 o
   5   1   0     4661.15     4681.14     84.73 o
   6   1   0      771.48      737.46     14.27 o
   7   1   0     1170.08     1146.62     27.03 o
   8   1   0       58.26       56.57      3.98 o
   9   1   0       29.20       33.41      6.07 o
  10   1   0      106.51       99.97      9.05 o
  11   1   0      116.89      100.71      9.93 o
  12   1   0       54.16       50.92      9.30 o
   0   2   0       31.54       43.04      3.27 o
   1   2   0    31073.61    24319.91    729.99 o
   2   2   0       29.99       23.38      1.10 o
   3   2   0      709.14      711.16     12.42 o
   4   2   0      198.14      211.61      4.59 o
   5   2   0      982.84     1044.86     20.32 o
   6   2   0       94.92       83.29      3.96 o
   7   2   0     1492.46     1562.39     42.04 o
   8   2   0       95.22       85.62      4.08 o
   9   2   0     1030.99     1044.40     36.53 o
  10   2   0        4.07       21.44     18.75 o
  11   2   0      211.14      190.56     14.67 o
  12   2   0       26.54       12.26      8.05 o
   1   3   0      177.00      198.77      5.78 o
   2   3   0     1127.90     1128.61     22.79 o
   3   3   0      916.93      973.83     17.48 o
   4   3   0     4393.34     4298.72     79.44 o
   5   3   0        7.15        8.73      1.63 o
   6   3   0     2242.59     2264.08     56.60 o
   7   3   0        3.99        5.00      2.43 o
   8   3   0      142.90      145.90      5.72 o
   9   3   0        0.81        2.60      3.85 o
  10   3   0       36.20       55.36      7.47 o
  11   3   0       33.28       25.13      7.47 o
   0   4   0     2073.52     2120.89     55.04 o
   1   4   0      104.79       95.90      3.99 o
   2   4   0     2205.76     2222.00     38.82 o
   3   4   0      803.15      827.48     15.80 o
   4   4   0       20.14       20.52      1.79 o
   5   4   0        0.68        1.44      2.27 o
   6   4   0      242.17      225.03     10.61 o
   7   4   0      269.80      250.16      9.03 o
   8   4   0      366.51      350.96     12.00 o
   9   4   0       93.43       84.14      7.58 o
  10   4   0      215.25      260.74     16.45 o
  11   4   0       21.65       29.10      8.58 o
   1   5   0       59.18       60.70      3.50 o
   2   5   0        5.20        5.98      1.05 o
   3   5   0     1705.96     1655.11     36.39 o
   4   5   0       82.03       75.18      4.38 o
   5   5   0     1319.93     1247.50     48.21 o
   6   5   0       57.38       51.79      5.72 o
   7   5   0      217.30      223.81     11.22 o
   8   5   0        2.42        0.00      5.24 o
   9   5   0       18.30       14.48      5.89 o
  10   5   0        2.09       10.89      8.38 o
   0   6   0       83.45       93.35      5.44 o
   1   6   0        5.42        5.33      2.52 o
   2   6   0      509.38      555.15     17.77 o
   3   6   0      110.75      111.93      5.82 o
   4   6   0      113.73      109.67      5.78 o
   5   6   0       10.45        8.12      3.51 o
   6   6   0       71.94       67.79      5.24 o
   7   6   0       23.12       16.82      6.42 o
   8   6   0      137.46      133.68      7.45 o
   9   6   0       16.17       11.63      5.08 o
   1   7   0       38.07       44.38      3.69 o
   2   7   0      131.59      128.23      6.43 o
   3   7   0      259.54      254.06      9.71 o
   4   7   0      342.15      325.37     11.71 o
   5   7   0       64.61       64.63      7.50 o
   6   7   0      134.24      136.35      7.27 o
   7   7   0       15.92       20.44      5.45 o
   0   8   0       76.65       92.66      9.30 o
   1   8   0      129.61      160.27     12.52 o
   2   8   0       23.46       18.55      4.58 o
   3   8   0       69.06       71.62      5.57 o
   4   8   0       20.65       17.53      6.52 o
   5   8   0        0.57        1.31      5.45 o
 -11   0   1        4.53        0.85      7.09 o
  -9   0   1      589.09      632.27     31.98 o
  -7   0   1     2035.71     1925.71     49.98 o
  -5   0   1     5265.24     5218.53    114.09 o
  -3   0   1     3650.22     3717.85    104.79 o
  -1   0   1       12.67       26.22      1.18 o
   1   0   1      331.22      454.89     19.03 o
   3   0   1    17267.81    17938.87    712.62 o
   5   0   1     3339.02     3526.75    112.48 o
   7   0   1       21.31       24.92      4.81 o
   9   0   1       76.17       87.49      8.22 o
  11   0   1      199.27      218.73     16.05 o
 -12   1   1       97.11       96.72     10.29 o
 -11   1   1       76.82       84.73      9.49 o
 -10   1   1      601.87      597.66     22.18 o
  -9   1   1       82.15       89.91      5.05 o
  -8   1   1      205.37      227.14      8.31 o
  -7   1   1        6.45        3.06      1.37 o
  -6   1   1      352.49      358.83      6.59 o
  -5   1   1      925.62      963.04     17.86 o
  -4   1   1     3781.62     3829.41     62.23 o
  -3   1   1     4021.12     4062.94     75.66 o
  -2   1   1     6315.55     6225.70    106.86 o
  -1   1   1       42.48       53.56      1.19 o
   0   1   1      620.02      688.45     14.77 o
   1   1   1       93.00      105.85      2.55 o
   2   1   1     3672.71     3741.83     73.13 o
   3   1   1      129.06      128.68      2.72 o
   4   1   1      952.78      961.00     17.72 o
   5   1   1      763.74      719.61     12.58 o
   6   1   1     2648.09     2516.84     53.53 o
   7   1   1      703.30      678.62     25.21 o
   8   1   1      914.01      838.95     41.60 o
   9   1   1      102.04       91.88      8.41 o
  10   1   1       83.96       81.28      8.77 o
  11   1   1        8.45        0.00      7.54 o
  12   1   1       19.68       24.13      8.86 o
 -12   2   1       31.51       21.24      8.85 o
 -11   2   1       14.11       11.07      5.74 o
 -10   2   1       65.37       79.48      8.25 o
  -9   2   1       44.36       42.80      7.21 o
  -8   2   1      918.50      917.98     22.36 o
  -7   2   1      244.89      230.53      5.83 o
  -6   2   1     2462.22     2339.13     51.18 o
  -5   2   1     1316.43     1280.66     24.97 o
  -4   2   1     1768.07     1655.75     32.14 o
  -3   2   1     1616.53     1667.07     31.16 o
  -2   2   1      602.28      628.24      9.99 o
  -1   2   1     6025.11     5452.04     99.58 o
   0   2   1       28.55       32.60      0.82 o
   1   2   1     7374.06     7408.26    139.18 o
   2   2   1     6127.79     6314.51    113.90 o
   3   2   1      801.58      787.76     14.16 o
   4   2   1     6492.94     6643.35    122.94 o
   5   2   1      153.51      167.50      4.75 o
   6   2   1      484.14      510.84     11.53 o
   7   2   1        5.99       11.27      2.10 o
   8   2   1       63.90       75.89      4.62 o
   9   2   1       73.22       66.71      7.41 o
  10   2   1      100.75      108.41      9.47 o
  11   2   1      129.42      110.97     10.71 o
 -12   3   1       16.16       14.99      7.85 o
 -11   3   1      322.60      330.76     19.56 o
 -10   3   1       32.99       20.09      6.50 o
  -9   3   1      564.48      560.22     50.87 o
  -8   3   1        4.51        4.13      2.52 o
  -7   3   1       46.79       53.62      2.81 o
  -6   3   1        3.14        1.98      1.76 o
  -5   3   1      846.03      818.90     20.05 o
  -4   3   1      502.00      517.51     12.17 o
  -3   3   1     4029.20     3813.29     67.99 o
  -2   3   1       47.94       45.13      1.36 o
  -1   3   1     8915.79     8101.16    140.12 o
   0   3   1       18.27       19.96      1.56 o
   1   3   1     2467.06     2568.64     51.29 o
   2   3   1      204.23      226.70      5.42 o
   3   3   1      175.15      187.20      4.10 o
   4   3   1       32.64       37.58      1.53 o
   5   3   1     1860.30     1784.01     42.74 o
   6   3   1       34.91       36.10      3.07 o
   7   3   1     1532.60     1453.21     42.70 o
   8   3   1        5.67        6.27      3.37 o
   9   3   1      343.42      355.37     20.26 o
  10   3   1        1.04        4.13      6.65 o
  11   3   1        0.08        0.00      7.85 o
 -11   4   1        0.07        0.00      5.98 o
 -10   4   1        1.68        0.87      4.70 o
  -9   4   1       72.83       79.01      7.40 o
  -8   4   1      282.05      246.64      9.07 o
  -7   4   1      721.09      650.37     19.89 o
  -6   4   1     1267.56     1150.68     36.88 o
  -5   4   1      521.37      493.48     12.40 o
  -4   4   1     1417.43     1367.35     27.77 o
  -3   4   1       37.90       34.38      1.25 o
  -2   4   1       40.70       43.76      1.32 o
  -1   4   1      104.04      117.62      2.75 o
   0   4   1     6470.32     6309.15    129.30 o
   1   4   1     1321.64     1332.86     31.38 o
   2   4   1     3723.45     3998.26     74.99 o
   3   4   1     1592.70     1639.59     33.11 o
   4   4   1      145.71      136.12      5.23 o
   5   4   1      841.60      845.39     27.59 o
   6   4   1        3.62        6.60      2.42 o
   7   4   1        0.08        0.00      3.11 o
   8   4   1       84.15       83.70      5.03 o
   9   4   1       91.86       97.04     12.42 o
  10   4   1      229.04      238.85     15.88 o
 -10   5   1      177.12      186.78     15.91 o
  -9   5   1       27.47       21.88      4.68 o
  -8   5   1      230.10      208.09      8.80 o
  -7   5   1        0.27        0.00      3.71 o
  -6   5   1        7.97        8.55      3.31 o
  -5   5   1       17.90       13.30      3.04 o
  -4   5   1      798.25      761.77     23.09 o
  -3   5   1       16.99       18.58      1.33 o
  -2   5   1     3272.08     3225.63     57.27 o
  -1   5   1      134.70      141.84      2.99 o
   0   5   1     3407.75     3497.14     67.55 o
   1   5   1      102.81      105.14      3.27 o
   2   5   1       15.51       15.96      2.53 o
   3   5   1        0.72        2.10      2.80 o
   4   5   1      421.34      380.12     16.30 o
   5   5   1       58.82       54.46      5.73 o
   6   5   1      643.81      569.76     23.42 o
   7   5   1       58.61       51.90      6.16 o
   8   5   1      416.48      394.26     26.28 o
   9   5   1       10.39       10.05      6.16 o
  10   5   1       21.94       22.34      9.11 o
  -9   6   1       38.08       33.77      5.43 o
  -8   6   1       47.92       54.09      5.53 o
  -7   6   1      525.53      487.89     16.20 o
  -6   6   1       47.45       42.82      4.39 o
  -5   6   1      731.19      683.69     21.35 o
  -4   6   1       20.13       16.39      3.29 o
  -3   6   1       74.59       70.73      4.23 o
  -2   6   1        1.74        0.00      1.95 o
  -1   6   1      505.64      502.16     12.87 o
   0   6   1      103.78      107.25      3.74 o
   1   6   1     2131.78     2266.31     47.01 o
   2   6   1      231.76      224.81      7.67 o
   3   6   1      595.85      592.29     18.69 o
   4   6   1       56.07       61.31      4.55 o
   5   6   1      109.44      111.41      8.75 o
   6   6   1        8.52       11.04      5.30 o
   7   6   1        9.77       11.10      5.55 o
   8   6   1        3.95        0.00      6.48 o
  -7   7   1        9.30        5.82      4.63 o
  -6   7   1        3.30        2.16      4.22 o
  -5   7   1       23.78       25.83      4.28 o
  -4   7   1      107.57      103.48      6.13 o
  -3   7   1      394.64      387.92     13.28 o
  -2   7   1      114.02      122.96      5.84 o
  -1   7   1      834.25      910.48     22.29 o
   0   7   1      128.16      147.09      7.31 o
   1   7   1      146.61      162.10      6.14 o
   2   7   1        0.07        0.00      3.64 o
   3   7   1       69.65       68.90      5.26 o
   4   7   1       14.03       15.02      4.54 o
   5   7   1      127.66      118.14      6.82 o
   6   7   1       90.94       87.80      6.38 o
   7   7   1       94.24       92.10      6.94 o
  -5   8   1        0.13        0.00      4.55 o
  -4   8   1       95.52       91.60      6.17 o
  -3   8   1        4.50        7.50      4.55 o
  -2   8   1       14.55       14.09      4.60 o
  -1   8   1       26.89       25.26      8.50 o
   0   8   1      209.45      245.69     10.86 o
   1   8   1       14.57        9.45      7.88 o
   2   8   1      253.25      280.03     15.69 o
   3   8   1        0.06        1.31      4.51 o
   4   8   1      130.19      150.27      8.18 o
 -12   0   2      219.81      229.98     16.39 o
 -10   0   2      419.37      394.76     15.51 o
  -8   0   2      112.63      121.64      5.56 o
  -6   0   2     4303.51     4347.27     86.27 o
  -4   0   2    15466.58    15138.61    361.09 o
  -2   0   2     5141.29     5185.51    168.24 o
   0   0   2      204.96      214.08      7.51 o
   2   0   2     8666.67     9380.14    408.05 o
   4   0   2     1936.03     1903.16     61.25 o
   6   0   2     1701.20     1607.46    100.59 o
   8   0   2      297.02      274.53     16.43 o
  10   0   2       93.98       70.96      8.87 o
 -13   1   2        2.63        0.00      8.10 o
 -12   1   2       18.79        9.85      5.86 o
 -11   1   2      263.75      253.43     11.97 o
 -10   1   2      146.02      153.43      8.95 o
  -9   1   2      822.40      826.86     31.20 o
  -8   1   2      588.77      554.31     15.10 o
  -7   1   2     1516.11     1515.23     27.51 o
  -6   1   2      518.86      550.54      9.54 o
  -5   1   2       86.38       81.57      1.74 o
  -4   1   2       41.28       40.22      1.36 o
  -3   1   2      289.50      291.78      5.21 o
  -2   1   2     1888.82     1842.41     33.33 o
  -1   1   2     3388.34     3481.44     57.05 o
   0   1   2    12119.01    12012.96    272.98 o
   1   1   2    16201.03    17783.88    518.41 o
   2   1   2     2508.98     2616.63     52.91 o
   3   1   2     2150.63     2089.37     39.09 o
   4   1   2        5.18       11.67      1.30 o
   5   1   2        1.04        2.21      1.96 o
   6   1   2      203.39      222.13      7.13 o
   7   1   2      901.01      865.67     42.82 o
   8   1   2      393.48      385.01     21.30 o
   9   1   2      639.01      599.85     31.26 o
  10   1   2      228.58      222.25     16.02 o
  11   1   2       74.80       64.80      9.71 o
 -12   2   2       66.80       53.23      7.24 o
 -11   2   2      232.95      264.29     12.72 o
 -10   2   2       11.93        9.66      4.39 o
  -9   2   2      213.64      205.22     11.54 o
  -8   2   2        0.68        0.00      1.92 o
  -7   2   2      569.61      603.83     14.52 o
  -6   2   2      263.07      242.07      5.48 o
  -5   2   2     5443.74     5432.47     96.17 o
  -4   2   2     2254.16     2183.32     38.86 o
  -3   2   2     7339.47     6852.66    112.11 o
  -2   2   2      995.49      927.33     15.33 o
  -1   2   2      330.78      344.28      5.57 o
   0   2   2       32.38       36.90      1.05 o
   1   2   2     1214.44     1290.64     22.11 o
   2   2   2     1207.32     1256.22     22.60 o
   3   2   2     2798.52     2819.60     55.52 o
   4   2   2      319.08      327.88      8.90 o
   5   2   2     1719.26     1680.25     34.61 o
   6   2   2      419.64      427.49     12.19 o
   7   2   2      675.22      651.55     20.23 o
   8   2   2       42.66       40.41      6.17 o
   9   2   2        2.37        6.19      5.83 o
  10   2   2        0.75        0.00      6.35 o
  11   2   2       78.14       75.02      9.55 o
 -12   3   2       26.51       36.47      6.37 o
 -11   3   2        2.21        0.00      5.35 o
 -10   3   2      481.90      517.53     19.27 o
  -9   3   2       18.74       18.83      2.98 o
  -8   3   2     1147.97     1133.99     26.16 o
  -7   3   2       32.46       37.27      2.34 o
  -6   3   2      820.35      800.50     18.91 o
  -5   3   2      177.94      179.02      4.18 o
  -4   3   2        4.31        3.61      0.97 o
  -3   3   2        1.00        0.00      0.67 o
  -2   3   2     2260.32     2175.44     37.26 o
  -1   3   2     2996.37     2977.24     50.69 o
   0   3   2     4070.85     3801.34     67.94 o
   1   3   2      250.53      262.69      6.13 o
   2   3   2     4218.95     4274.69     85.21 o
   3   3   2       19.26       24.36      1.52 o
   4   3   2      697.52      719.01     15.72 o
   5   3   2      106.85      115.90      5.72 o
   6   3   2      185.38      177.74      6.41 o
   7   3   2        0.43        0.35      2.86 o
   8   3   2      589.87      607.84     71.39 o
   9   3   2       54.14       68.40      8.21 o
  10   3   2      218.56      213.05     14.96 o
  11   3   2       23.82       28.17      8.45 o
 -11   4   2       45.57       57.79      6.17 o
 -10   4   2       77.85       89.69      7.90 o
  -9   4   2        7.04        8.01      3.01 o
  -8   4   2       94.41       93.77      4.19 o
  -7   4   2      128.47      128.32      5.76 o
  -6   4   2      643.94      644.72     20.07 o
  -5   4   2     1034.54      988.44     26.54 o
  -4   4   2     1248.86     1147.73     25.30 o
  -3   4   2     2311.49     2113.39     40.17 o
  -2   4   2      760.85      747.49     13.31 o
  -1   4   2      663.46      668.81     12.91 o
   0   4   2        4.45        5.24      1.24 o
   1   4   2       63.52       54.91      1.84 o
   2   4   2       93.37       93.84      4.84 o
   3   4   2     1048.93     1095.98     26.29 o
   4   4   2     1349.91     1277.78     40.99 o
   5   4   2     1154.03     1091.02     36.81 o
   6   4   2      438.97      416.29     13.50 o
   7   4   2      214.04      203.43      8.24 o
   8   4   2       39.78       45.48      5.43 o
   9   4   2       14.75       22.50      5.58 o
  10   4   2        1.55        0.00      7.70 o
 -10   5   2       15.55       16.42      4.82 o
  -9   5   2      421.17      424.45     25.73 o
  -8   5   2       54.53       43.62      4.32 o
  -7   5   2      402.26      403.09     13.50 o
  -6   5   2        7.36        6.19      2.98 o
  -5   5   2      194.91      164.70      7.90 o
  -4   5   2        8.69        6.27      2.89 o
  -3   5   2      261.49      264.53      6.65 o
  -2   5   2        4.66        6.91      1.83 o
  -1   5   2     1513.76     1514.20     29.23 o
   0   5   2       13.60       18.77      1.87 o
   1   5   2      939.17      965.27     19.78 o
   2   5   2      192.05      201.85      8.67 o
   3   5   2     1091.81     1101.76     43.02 o
   4   5   2       56.45       56.69      5.94 o
   5   5   2        9.64       25.92     11.87 o
   6   5   2       20.39       17.71      5.03 o
   7   5   2      134.19      130.44     10.62 o
   8   5   2       19.56       17.62      5.65 o
   9   5   2      114.61      113.46      8.96 o
  -9   6   2       22.39       17.19      4.97 o
  -8   6   2       55.27       43.64      4.68 o
  -7   6   2       40.03       40.68      4.43 o
  -6   6   2      219.82      217.08      8.58 o
  -5   6   2       72.56       69.63      4.58 o
  -4   6   2      682.48      635.71     19.73 o
  -3   6   2       31.90       33.75      3.15 o
  -2   6   2      936.87      964.67     23.58 o
  -1   6   2       13.47        9.50      2.59 o
   0   6   2      102.17      102.16      3.74 o
   1   6   2        6.69       11.15      2.46 o
   2   6   2      136.91      127.59      8.87 o
   3   6   2       27.11       25.71      5.43 o
   4   6   2     1026.31      997.00     39.60 o
   5   6   2      152.10      144.96     15.46 o
   6   6   2      309.31      299.29     15.03 o
   7   6   2       29.78       38.95      7.08 o
   8   6   2       27.62       33.39      7.43 o
  -8   7   2       94.68       90.85      6.33 o
  -7   7   2       74.91       72.28      9.77 o
  -6   7   2       83.74       80.09      5.52 o
  -5   7   2       25.21       13.95      3.99 o
  -4   7   2        5.30        4.06      3.84 o
  -3   7   2       22.86       24.04      4.05 o
  -2   7   2      164.66      189.66      7.66 o
  -1   7   2      321.62      356.54     11.92 o
   0   7   2      235.98      277.09     10.51 o
   1   7   2      211.01      241.23      8.90 o
   2   7   2      206.12      218.50      9.35 o
   3   7   2       84.97       85.66      5.94 o
   4   7   2       69.45       70.82      9.42 o
   5   7   2       14.00        8.36      4.93 o
   6   7   2        4.03        7.02      6.35 o
  -5   8   2      119.65      116.48      6.67 o
  -4   8   2        2.55        1.21      5.54 o
  -3   8   2      212.78      205.85      8.93 o
  -2   8   2        9.00       11.79      4.62 o
  -1   8   2      171.55      193.97      9.73 o
   0   8   2        5.67        2.54      7.17 o
   1   8   2        0.66        6.85      7.62 o
   2   8   2        2.14        0.08      6.96 o
   3   8   2      167.11      158.58      8.54 o
   4   8   2        3.14        3.52      5.24 o
 -13   0   3      104.68       84.62     10.71 o
 -11   0   3      354.54      331.89     13.92 o
  -9   0   3      914.27      933.40     45.88 o
  -7   0   3      320.40      322.61      6.77 o
  -5   0   3      140.45      119.72      2.84 o
  -3   0   3    14552.47    14000.18    345.81 o
  -1   0   3    15666.54    17305.13    571.77 o
   1   0   3       62.23       65.06      3.17 o
   3   0   3       31.01       31.39      2.44 o
   5   0   3     1032.97     1085.90     33.54 o
   7   0   3     1106.26     1161.84     56.78 o
   9   0   3      444.73      427.78     24.14 o
 -13   1   3       97.15      104.84      8.50 o
 -12   1   3       47.80       50.53      6.46 o
 -11   1   3       10.84        5.30      4.94 o
 -10   1   3       91.49       80.15      4.69 o
  -9   1   3      820.49      823.63     21.24 o
  -8   1   3     1985.23     2007.25     40.49 o
  -7   1   3     1054.48     1042.69     18.99 o
  -6   1   3     1584.60     1499.08     21.46 o
  -5   1   3      776.77      732.78     10.95 o
  -4   1   3     2111.11     2007.67     30.54 o
  -3   1   3      394.59      359.59      6.36 o
  -2   1   3     1249.50     1265.77     20.88 o
  -1   1   3      195.40      180.99      3.32 o
   0   1   3     2351.97     2466.02     40.39 o
   1   1   3     2283.77     2459.77     50.30 o
   2   1   3     5974.08     6338.09    117.80 o
   3   1   3     2567.56     2758.33     51.65 o
   4   1   3     4915.61     5244.96     97.20 o
   5   1   3      860.26      936.17     28.86 o
   6   1   3      149.06      149.45      7.78 o
   7   1   3        7.22        0.00      4.90 o
   8   1   3       40.94       49.67      6.97 o
   9   1   3       15.70       21.36      6.63 o
  10   1   3       86.58       89.30      9.56 o
  11   1   3       25.94       24.74      8.21 o
 -13   2   3       10.09       13.75      7.06 o
 -12   2   3      184.48      185.78     10.82 o
 -11   2   3       14.08        8.84      3.95 o
 -10   2   3      501.20      497.10     14.91 o
  -9   2   3      624.50      594.36     15.17 o
  -8   2   3      404.92      406.82      9.17 o
  -7   2   3      187.88      182.65      4.63 o
  -6   2   3       20.42       21.92      1.17 o
  -5   2   3      343.21      360.93      6.33 o
  -4   2   3     2325.60     2218.92     35.22 o
  -3   2   3     2410.41     2265.64     35.15 o
  -2   2   3     8716.20     8370.17    144.17 o
  -1   2   3     1994.50     2000.59     32.97 o
   0   2   3     4463.24     4446.21     76.11 o
   1   2   3       56.39       61.58      1.81 o
   2   2   3      209.22      191.57      3.99 o
   3   2   3        9.77       12.88      1.09 o
   4   2   3      271.65      270.17      6.81 o
   5   2   3      280.09      293.48      7.87 o
   6   2   3     1053.15     1063.50     28.58 o
   7   2   3      151.00      164.38     12.20 o
   8   2   3      574.78      617.21     31.61 o
   9   2   3       73.87       81.05      8.81 o
  10   2   3       98.41      101.91     10.17 o
  11   2   3        1.14        0.66      7.78 o
 -12   3   3       17.73       21.63      6.04 o
 -11   3   3       25.13       30.25      5.17 o
 -10   3   3      194.98      199.67      8.61 o
  -9   3   3      177.74      166.38      6.84 o
  -8   3   3      122.17      134.13      5.14 o
  -7   3   3     1856.82     1849.54     42.73 o
  -6   3   3      199.86      195.28      5.42 o
  -5   3   3     3111.00     2847.37     62.70 o
  -4   3   3        2.07        1.97      0.84 o
  -3   3   3     1020.62      966.37     18.71 o
  -2   3   3      204.85      227.83      4.48 o
  -1   3   3       28.98       30.04      1.04 o
   0   3   3      109.62       92.64      2.26 o
   1   3   3     3835.30     3758.90     67.27 o
   2   3   3      201.07      225.47      5.09 o
   3   3   3     4229.27     4352.61     91.43 o
   4   3   3       13.64       18.32      2.15 o
   5   3   3      967.98      940.36     22.09 o
   6   3   3       94.41       95.29      4.59 o
   7   3   3        1.11        2.74      3.73 o
   8   3   3        0.97        3.52      7.46 o
   9   3   3      129.88      152.78     12.92 o
  10   3   3        0.38        0.00      7.79 o
 -11   4   3      178.82      219.00     10.92 o
 -10   4   3      321.14      309.90      9.46 o
  -9   4   3      125.24      126.19      5.34 o
  -8   4   3      630.09      556.37     16.55 o
  -7   4   3      102.00       95.75      5.73 o
  -6   4   3        2.57        3.60      2.49 o
  -5   4   3      175.57      163.68      5.32 o
  -4   4   3     1417.06     1325.60     35.09 o
  -3   4   3     1083.90     1033.59     20.05 o
  -2   4   3     2087.84     2044.38     36.83 o
  -1   4   3     2120.33     2028.86     36.36 o
   0   4   3     1764.78     1753.42     33.29 o
   1   4   3     1509.31     1559.58     31.63 o
   2   4   3      139.74      146.26      8.18 o
   3   4   3       59.81       55.43      3.70 o
   4   4   3      251.76      238.24     11.67 o
   5   4   3      256.32      228.26      8.41 o
   6   4   3      405.35      351.56     11.93 o
   7   4   3      351.01      326.50     11.69 o
   8   4   3      227.58      208.62      9.18 o
   9   4   3       79.14      114.05     11.03 o
 -11   5   3        1.51        0.00      5.67 o
 -10   5   3        7.15        0.00      4.23 o
  -9   5   3       10.06        5.10      3.81 o
  -8   5   3      113.88      106.79      5.82 o
  -7   5   3        2.66        0.00      5.49 o
  -6   5   3     1720.77     1567.23     55.06 o
  -5   5   3       95.92       93.77      5.71 o
  -4   5   3     1233.43     1114.53     47.71 o
  -3   5   3      108.41      101.94      3.63 o
  -2   5   3        9.58       10.77      1.52 o
  -1   5   3       14.93       14.46      1.27 o
   0   5   3      542.78      550.17     11.59 o
   1   5   3       25.13       25.17      2.23 o
   2   5   3     1868.15     1878.95     55.21 o
   3   5   3       98.21       94.86      6.83 o
   4   5   3      497.96      512.27     21.81 o
   5   5   3       37.44       42.29      5.75 o
   6   5   3      139.59      141.41      9.62 o
   7   5   3        0.01        0.00      6.18 o
   8   5   3       17.44       18.26      6.10 o
   9   5   3       15.51       19.56      9.74 o
  -9   6   3      179.76      179.25      9.81 o
  -8   6   3       39.27       37.60      4.82 o
  -7   6   3       86.82       72.81      4.93 o
  -6   6   3        2.43        4.57      3.50 o
  -5   6   3      182.16      167.66     13.72 o
  -4   6   3       45.12       41.48      4.16 o
  -3   6   3      711.68      722.46     24.19 o
  -2   6   3      177.77      183.60      6.88 o
  -1   6   3      885.15      942.82     25.20 o
   0   6   3      302.15      338.96     10.47 o
   1   6   3      643.02      691.23     18.92 o
   2   6   3       60.59       67.97      6.80 o
   3   6   3       28.61       21.33      6.30 o
   4   6   3       36.01       38.31      6.38 o
   5   6   3      178.99      169.95     11.51 o
   6   6   3       52.71       62.66      7.82 o
   7   6   3      228.43      236.36     13.88 o
  -8   7   3        4.44        4.60      6.97 o
  -7   7   3      155.12      147.45      7.48 o
  -6   7   3      108.98       97.67      5.64 o
  -5   7   3      383.94      359.12     17.91 o
  -4   7   3      140.28      135.72      6.57 o
  -3   7   3      109.40      106.49      5.97 o
  -2   7   3        3.14        4.60      3.15 o
  -1   7   3       40.04       41.10      3.77 o
   0   7   3       18.56       15.89      3.54 o
   1   7   3      217.83      236.39      9.96 o
   2   7   3      125.90      136.26      7.25 o
   3   7   3      188.61      189.97     11.92 o
   4   7   3       76.25       86.26     15.72 o
   5   7   3       56.96       74.46     11.49 o
   6   7   3       53.68       54.48      8.53 o
  -5   8   3        0.63        1.13      4.45 o
  -4   8   3       72.94       69.87      5.68 o
  -3   8   3        0.24        1.04      4.48 o
  -2   8   3      186.45      215.06     10.97 o
  -1   8   3        3.26        8.01      5.67 o
   0   8   3      153.62      194.21     11.67 o
   1   8   3        0.09        0.00      8.38 o
   2   8   3       33.67       44.90      9.19 o
   3   8   3        3.74        0.89      7.13 o
 -12   0   4        0.24        0.00      5.36 o
 -10   0   4      442.48      415.28     15.76 o
  -8   0   4     2730.01     2755.21     78.07 o
  -6   0   4     5418.41     5502.48     99.71 o
  -4   0   4      506.54      515.45     13.90 o
  -2   0   4     4267.58     4548.15     98.56 o
   0   0   4     6290.17     6857.38    202.36 o
   2   0   4     6931.23     7902.49    237.79 o
   4   0   4      351.69      324.79     10.03 o
   6   0   4      103.79      108.02      8.65 o
   8   0   4      599.62      621.37     32.44 o
 -13   1   4       93.38      108.31     12.48 o
 -12   1   4       69.58       73.47      6.78 o
 -11   1   4      493.35      503.28     15.56 o
 -10   1   4      714.17      694.56     20.18 o
  -9   1   4      183.24      182.38      5.41 o
  -8   1   4      436.04      431.31      9.41 o
  -7   1   4       30.36       31.47      1.28 o
  -6   1   4     1362.48     1439.79     20.65 o
  -5   1   4     4204.97     4181.00     60.20 o
  -4   1   4     6052.23     6057.07     86.60 o
  -3   1   4     6952.50     7081.17     98.06 o
  -2   1   4     3258.82     3203.45     49.57 o
  -1   1   4     6244.87     6451.21    103.18 o
   0   1   4     2766.66     2978.89     46.03 o
   1   1   4      591.52      633.94     10.48 o
   2   1   4       77.31       70.20      2.28 o
   3   1   4     3585.51     3854.12     72.07 o
   4   1   4     1688.94     1865.68     42.70 o
   5   1   4     2082.92     2152.61     76.38 o
   6   1   4      794.36      790.52     39.44 o
   7   1   4      645.04      644.80     32.92 o
   8   1   4       65.83       63.98      7.54 o
   9   1   4        5.22       20.96      6.98 o
  10   1   4        2.40        8.04      7.18 o
 -13   2   4        0.53        6.21      6.36 o
 -12   2   4        3.72        0.00      5.38 o
 -11   2   4       67.96       75.73      8.45 o
 -10   2   4      209.02      187.82      8.81 o
  -9   2   4      876.52      856.72     24.81 o
  -8   2   4      207.15      201.20      5.15 o
  -7   2   4     2533.09     2472.48     46.69 o
  -6   2   4      697.95      670.91     12.55 o
  -5   2   4      761.31      757.63     12.25 o
  -4   2   4        1.04        4.76      1.12 o
  -3   2   4      409.99      403.99      6.65 o
  -2   2   4      958.12      977.91     15.08 o
  -1   2   4     3876.21     3933.58     63.27 o
   0   2   4      226.26      211.56      3.96 o
   1   2   4     5889.88     6176.63    108.42 o
   2   2   4      275.38      284.39      5.54 o
   3   2   4     1819.96     1874.08     36.35 o
   4   2   4      119.07      120.17      5.14 o
   5   2   4        0.56        0.00      2.74 o
   6   2   4       75.41       80.76      6.03 o
   7   2   4      271.56      298.23     17.64 o
   8   2   4       77.14       87.05      8.82 o
   9   2   4      257.89      263.92     17.28 o
  10   2   4       34.47       25.22      8.20 o
 -12   3   4      218.91      218.24     15.76 o
 -11   3   4       30.83       27.61      5.20 o
 -10   3   4      118.61      119.60      6.09 o
  -9   3   4      811.64      809.85     23.65 o
  -8   3   4       24.13       25.00      2.55 o
  -7   3   4        9.17       10.25      1.81 o
  -6   3   4      723.85      701.81     16.68 o
  -5   3   4     1111.11     1070.99     22.84 o
  -4   3   4     3206.47     3017.31     61.10 o
  -3   3   4      767.16      715.72     13.25 o
  -2   3   4     4869.93     4677.02     89.53 o
  -1   3   4      187.44      200.91      4.09 o
   0   3   4      468.15      482.49      9.08 o
   1   3   4      202.58      203.13      4.33 o
   2   3   4      617.63      635.18     13.91 o
   3   3   4        0.98        1.13      1.96 o
   4   3   4     1912.49     1882.85     43.42 o
   5   3   4      351.51      361.76     10.69 o
   6   3   4     1080.88     1115.19     40.84 o
   7   3   4       35.11       35.42      5.62 o
   8   3   4      135.63      175.02     13.77 o
   9   3   4        1.42       16.07      7.86 o
  10   3   4        0.65        7.77      8.54 o
 -12   4   4       20.55       12.39      5.86 o
 -11   4   4       57.52       62.51      4.95 o
 -10   4   4      115.51      126.98      6.49 o
  -9   4   4      416.57      400.32     12.68 o
  -8   4   4      488.81      452.62     13.89 o
  -7   4   4      545.01      503.48     18.91 o
  -6   4   4      179.78      173.56     10.19 o
  -5   4   4      349.87      347.19      9.09 o
  -4   4   4      180.95      174.40      5.16 o
  -3   4   4       75.81       76.47      2.92 o
  -2   4   4      227.11      213.05      4.93 o
  -1   4   4     1451.67     1372.92     28.02 o
   0   4   4     1801.33     1718.63     34.86 o
   1   4   4      788.72      791.25     16.46 o
   2   4   4      879.84      928.02     23.87 o
   3   4   4      370.49      392.88     15.17 o
   4   4   4      267.14      266.07      8.05 o
   5   4   4      122.34      115.10      5.94 o
   6   4   4       42.38       39.68      4.45 o
   7   4   4       26.45       27.38      5.55 o
   8   4   4       50.27       63.68      8.52 o
   9   4   4       86.77       91.90     10.19 o
 -11   5   4       41.89       44.30      5.61 o
 -10   5   4       16.87       16.18      4.50 o
  -9   5   4        1.10        1.70      4.53 o
  -8   5   4       52.87       48.83      6.39 o
  -7   5   4      225.79      209.64      9.52 o
  -6   5   4        0.56        0.00      3.55 o
  -5   5   4      509.06      498.40     26.93 o
  -4   5   4        3.64        0.65      3.01 o
  -3   5   4     1469.68     1385.87     44.09 o
  -2   5   4       55.18       53.75      2.92 o
  -1   5   4      446.21      450.89     11.47 o
   0   5   4        2.48        0.00      1.78 o
   1   5   4      125.30      118.33      5.03 o
   2   5   4       81.77       83.79      4.84 o
   3   5   4      195.64      203.18      8.37 o
   4   5   4       20.17       18.94      5.51 o
   5   5   4      656.24      632.15     26.53 o
   6   5   4        0.60        0.00      6.43 o
   7   5   4      178.80      173.84     11.93 o
   8   5   4        0.04        9.98     11.06 o
  -9   6   4       29.59       30.97      5.17 o
  -8   6   4      352.71      323.26     22.59 o
  -7   6   4        1.42        1.69      4.49 o
  -6   6   4      199.42      200.81     15.10 o
  -5   6   4       26.68       26.56      4.32 o
  -4   6   4       54.44       54.57      4.62 o
  -3   6   4        8.43        8.53      3.57 o
  -2   6   4      271.02      251.87      9.45 o
  -1   6   4       50.95       61.05     10.10 o
   0   6   4     1026.84     1087.73     28.91 o
   1   6   4       84.95       84.93      5.43 o
   2   6   4      382.82      424.88     27.60 o
   3   6   4       53.99       67.99      7.22 o
   4   6   4      156.29      168.08     17.21 o
   5   6   4       24.58       26.80      7.21 o
   6   6   4       11.94       10.78      7.35 o
   7   6   4        0.12        4.37      7.66 o
  -8   7   4       36.42       34.97      5.37 o
  -7   7   4       25.97       27.22      4.51 o
  -6   7   4       50.86       53.87      4.99 o
  -5   7   4       90.01       79.83      6.25 o
  -4   7   4      168.97      188.17      9.58 o
  -3   7   4      137.20      139.67      7.67 o
  -2   7   4      151.14      160.28      7.93 o
  -1   7   4       65.77       79.40      4.94 o
   0   7   4        1.04        3.86      4.26 o
   1   7   4        9.20        3.19      7.47 o
   2   7   4       51.75       44.41      8.31 o
   3   7   4       35.90       44.33      7.38 o
   4   7   4       47.60       27.99      8.01 o
   5   7   4       72.18       67.40      9.07 o
  -5   8   4       43.88       36.48      4.99 o
  -4   8   4        0.31        0.00      4.77 o
  -3   8   4        8.64        0.00      6.55 o
  -2   8   4        0.49        0.00      4.57 o
  -1   8   4      167.60      184.70     18.25 o
   0   8   4       11.33       20.32      9.61 o
   1   8   4      278.08      328.11     18.24 o
   2   8   4        1.32        5.62      7.92 o
 -13   0   5      260.25      262.30     12.86 o
 -11   0   5       12.99       10.84      4.79 o
  -9   0   5      683.16      686.54     24.07 o
  -7   0   5     4142.73     4129.60     85.74 o
  -5   0   5     2252.08     1964.98     35.91 o
  -3   0   5     2579.71     2629.17     57.32 o
  -1   0   5      431.13      447.45     10.32 o
   1   0   5     2843.36     3156.19     83.34 o
   3   0   5     1970.46     2067.28     48.21 o
   5   0   5     2180.99     2289.21    109.30 o
   7   0   5      122.51      126.61     10.05 o
 -13   1   5       26.01       18.42      6.60 o
 -12   1   5      205.50      210.70      8.80 o
 -11   1   5       79.60       80.84      4.96 o
 -10   1   5      215.80      216.51      7.87 o
  -9   1   5       14.30       14.26      2.44 o
  -8   1   5      487.46      476.71     10.26 o
  -7   1   5       36.96       36.97      1.37 o
  -6   1   5      137.00      142.90      2.56 o
  -5   1   5      515.69      552.41      8.52 o
  -4   1   5       14.15       19.32      0.73 o
  -3   1   5      234.34      219.57      3.35 o
  -2   1   5     5775.05     5964.65     86.02 o
  -1   1   5     1274.18     1287.11     18.15 o
   0   1   5     4637.90     4814.05     69.31 o
   1   1   5       26.27       20.25      1.33 o
   2   1   5      166.12      161.06      3.64 o
   3   1   5      118.34      123.76      6.32 o
   4   1   5        2.97        0.00      2.91 o
   5   1   5       40.82       49.99      4.13 o
   6   1   5      444.09      536.57     28.27 o
   7   1   5       96.06      128.89     10.65 o
   8   1   5      229.40      245.51     16.23 o
   9   1   5      106.27      100.82     10.20 o
  10   1   5       73.35       65.12      9.85 o
 -13   2   5       13.83       11.76      6.75 o
 -12   2   5      133.44      143.77     12.68 o
 -11   2   5       51.55       48.35      8.05 o
 -10   2   5       67.75       69.28      3.62 o
  -9   2   5       89.35       86.49      3.78 o
  -8   2   5     1204.96     1183.31     24.90 o
  -7   2   5     1068.09     1049.08     20.58 o
  -6   2   5     2267.85     2150.94     41.52 o
  -5   2   5     1037.23      984.79     17.27 o
  -4   2   5     2469.36     2270.66     34.16 o
  -3   2   5       78.32       67.00      1.54 o
  -2   2   5      313.83      299.79      4.85 o
  -1   2   5        0.60        2.29      0.72 o
   0   2   5     1209.62     1252.17     20.94 o
   1   2   5      194.63      209.25      4.10 o
   2   2   5     2074.10     2074.24     38.02 o
   3   2   5      348.71      362.84      8.41 o
   4   2   5     1530.67     1524.35     39.35 o
   5   2   5      301.90      299.61     10.41 o
   6   2   5      464.03      481.73     15.39 o
   7   2   5        9.42       23.13      7.12 o
   8   2   5        0.16       10.99      7.25 o
   9   2   5        2.27       15.88      8.55 o
 -12   3   5        0.13        0.00      8.16 o
 -11   3   5      298.00      318.12     13.09 o
 -10   3   5        0.73        0.85      3.32 o
  -9   3   5      820.18      805.70     23.54 o
  -8   3   5      126.81      120.22      4.92 o
  -7   3   5      595.90      568.45     13.79 o
  -6   3   5      122.33      125.19      3.65 o
  -5   3   5      176.09      185.83      4.76 o
  -4   3   5       44.23       42.95      2.12 o
  -3   3   5     2933.77     2702.46     54.79 o
  -2   3   5       13.06       15.92      1.23 o
  -1   3   5     4760.02     4607.87     80.91 o
   0   3   5      326.56      351.24      7.06 o
   1   3   5     2509.74     2622.01     55.50 o
   2   3   5        2.63        0.92      1.74 o
   3   3   5       18.48       16.78      2.94 o
   4   3   5      188.34      179.57      7.56 o
   5   3   5      555.23      567.91     15.85 o
   6   3   5      129.45      131.15      6.66 o
   7   3   5      479.29      546.34     29.26 o
   8   3   5       39.42       67.05      9.46 o
   9   3   5      135.72      135.11     12.13 o
 -12   4   5       44.70       48.14      6.42 o
 -11   4   5       17.04       23.15      4.37 o
 -10   4   5       90.12       82.85      4.80 o
  -9   4   5      121.13      122.01      5.81 o
  -8   4   5      106.30       92.70      5.80 o
  -7   4   5      271.54      253.78     15.27 o
  -6   4   5     1707.17     1589.72     55.65 o
  -5   4   5     1194.77     1121.94     27.00 o
  -4   4   5     1061.34     1002.73     27.43 o
  -3   4   5      519.60      497.89     14.70 o
  -2   4   5       58.80       58.81      2.71 o
  -1   4   5        1.06        0.41      1.61 o
   0   4   5       53.38       50.29      2.55 o
   1   4   5      673.43      664.08     16.55 o
   2   4   5      861.38      886.10     34.02 o
   3   4   5      961.31      946.81     32.27 o
   4   4   5      697.99      662.16     19.68 o
   5   4   5       95.06      112.74     12.08 o
   6   4   5       42.30       48.15      5.79 o
   7   4   5       25.93       21.23      6.20 o
   8   4   5        4.00        5.74      7.93 o
 -11   5   5       25.85       13.75      4.83 o
 -10   5   5      450.32      451.96     38.08 o
  -9   5   5       93.11       84.28      6.16 o
  -8   5   5      541.12      539.02     22.00 o
  -7   5   5       29.63       30.52      4.34 o
  -6   5   5       13.19        9.27      7.08 o
  -5   5   5       30.31       26.79      4.11 o
  -4   5   5     1206.61     1063.00     49.74 o
  -3   5   5      148.26      143.30      6.37 o
  -2   5   5     1510.37     1465.11     43.49 o
  -1   5   5      322.60      346.08     11.75 o
   0   5   5     1666.09     1749.66     51.76 o
   1   5   5      215.13      238.19      9.07 o
   2   5   5      646.70      670.67     24.96 o
   3   5   5       15.50       17.24      8.31 o
   4   5   5      229.24      239.93     18.87 o
   5   5   5      154.38      168.67     16.20 o
   6   5   5      334.40      320.59     23.19 o
   7   5   5       28.76       27.78     11.90 o
  -9   6   5        7.28        9.84      4.93 o
  -8   6   5        4.99        4.49      4.19 o
  -7   6   5      211.77      201.40     10.07 o
  -6   6   5      120.97      111.62      6.70 o
  -5   6   5      869.52      827.69     30.13 o
  -4   6   5       94.25       83.77      5.35 o
  -3   6   5      318.27      300.42     11.22 o
  -2   6   5       31.55       35.91      6.22 o
  -1   6   5        1.28        0.98      3.58 o
   0   6   5        5.85        9.10     13.36 o
   1   6   5      250.36      241.54     11.26 o
   2   6   5      145.24      179.28     17.07 o
   3   6   5      680.78      690.55     33.88 o
   4   6   5       54.23       73.31     13.23 o
   5   6   5      103.32      137.62     15.89 o
   6   6   5        0.69        0.00     12.18 o
  -8   7   5       18.73       14.64      4.78 o
  -7   7   5       62.17       59.99      6.00 o
  -6   7   5        9.33        8.72      4.49 o
  -5   7   5      116.15      105.94      7.04 o
  -4   7   5       56.72       51.88      5.60 o
  -3   7   5      332.64      328.08     12.31 o
  -2   7   5      164.58      190.71      8.91 o
  -1   7   5      360.65      385.97     13.83 o
   0   7   5      118.91      137.48      8.72 o
   1   7   5      277.76      299.39     24.16 o
   2   7   5       32.07       42.59     13.66 o
   3   7   5        2.79        0.00     12.29 o
   4   7   5       18.74       23.34     13.34 o
  -4   8   5      150.62      148.71      8.71 o
  -3   8   5        0.12        0.00      4.80 o
  -2   8   5       39.02       50.87      5.86 o
  -1   8   5        4.59       12.49     16.70 o
   0   8   5       24.46       44.51     17.02 o
   1   8   5        0.03       11.32     15.26 o
 -12   0   6      395.52      388.03     15.65 o
 -10   0   6     1516.08     1501.14     51.05 o
  -8   0   6      118.43      117.50      5.02 o
  -6   0   6     2407.07     2472.89     47.70 o
  -4   0   6     9760.18    10441.44    188.11 o
  -2   0   6     3016.17     3116.24     56.56 o
   0   0   6     2644.14     2790.72     59.29 o
   2   0   6        7.02        8.84      2.36 o
   4   0   6     2986.77     3459.95    123.05 o
   6   0   6     1023.06     1115.08     55.08 o
 -13   1   6        8.01       12.00      6.57 o
 -12   1   6        4.06        6.37      4.27 o
 -11   1   6       64.37       62.09      4.55 o
 -10   1   6      158.05      167.31      6.63 o
  -9   1   6      830.73      809.87     20.42 o
  -8   1   6      739.42      734.61     13.26 o
  -7   1   6     1286.05     1280.19     21.58 o
  -6   1   6      832.01      840.28     12.46 o
  -5   1   6     2212.71     2269.01     30.99 o
  -4   1   6        7.65       12.37      0.84 o
  -3   1   6      106.36      124.25      2.41 o
  -2   1   6      663.54      687.68     10.23 o
  -1   1   6     3353.62     3523.10     50.82 o
   0   1   6     2606.30     2869.10     48.02 o
   1   1   6     4247.64     4649.00     75.12 o
   2   1   6     1719.66     1931.81     49.10 o
   3   1   6     1214.32     1342.66     38.27 o
   4   1   6        3.24        7.42      3.29 o
   5   1   6       41.16       49.06      4.30 o
   6   1   6      231.58      267.51     17.72 o
   7   1   6       47.68       72.18      9.02 o
   8   1   6       35.07       45.00      8.57 o
   9   1   6      100.21      106.42     11.10 o
 -13   2   6      115.64      115.96     11.59 o
 -12   2   6       49.26       52.71      9.21 o
 -11   2   6      507.54      509.07     19.26 o
 -10   2   6       67.71       68.78      3.59 o
  -9   2   6      592.79      584.09     14.99 o
  -8   2   6      125.80      131.64      4.47 o
  -7   2   6      139.02      139.97      3.61 o
  -6   2   6       18.44       15.12      1.40 o
  -5   2   6     3605.32     3670.09     70.58 o
  -4   2   6      286.31      253.94      4.62 o
  -3   2   6     4052.13     3881.18     62.86 o
  -2   2   6      162.75      157.32      3.17 o
  -1   2   6     2491.95     2507.72     39.13 o
   0   2   6        7.48        5.76      1.46 o
   1   2   6      333.82      365.24      7.87 o
   2   2   6       16.20       15.67      1.93 o
   3   2   6      905.04      912.04     36.54 o
   4   2   6       85.02       71.73      3.90 o
   5   2   6     1409.28     1418.64     40.68 o
   6   2   6       60.40       71.02      6.34 o
   7   2   6      319.07      357.54     21.62 o
   8   2   6       73.13       94.74     10.87 o
   9   2   6       19.96       37.70      9.25 o
 -12   3   6        0.91        0.00      8.33 o
 -11   3   6       23.48       23.77      4.05 o
 -10   3   6      302.62      314.26     15.17 o
  -9   3   6       55.15       61.35      3.94 o
  -8   3   6     1168.78     1165.66     33.33 o
  -7   3   6      283.94      289.20      7.28 o
  -6   3   6     1379.51     1313.00     25.58 o
  -5   3   6      190.99      189.72      4.42 o
  -4   3   6      538.19      516.39     11.48 o
  -3   3   6      102.33      102.82      3.06 o
  -2   3   6      507.70      504.78     11.26 o
  -1   3   6      104.72      102.06      3.15 o
   0   3   6     2692.54     2719.38     57.59 o
   1   3   6      354.90      379.63      8.97 o
   2   3   6     1856.90     1924.16     43.99 o
   3   3   6       12.65        8.43      4.97 o
   4   3   6      426.89      406.16     20.48 o
   5   3   6       64.20       53.57      4.85 o
   6   3   6        2.64        3.30      4.48 o
   7   3   6       77.83       64.39      9.59 o
   8   3   6       95.67      130.00     12.31 o
 -12   4   6       70.46       86.40      7.00 o
 -11   4   6       93.06       86.82      5.24 o
 -10   4   6       63.84       69.75      4.71 o
  -9   4   6        1.82        2.12      4.28 o
  -8   4   6       46.33       47.26      4.55 o
  -7   4   6       69.54       57.14      4.32 o
  -6   4   6      290.28      277.29      9.63 o
  -5   4   6      174.27      154.48      6.44 o
  -4   4   6      743.01      710.31     27.32 o
  -3   4   6      832.90      796.10     19.56 o
  -2   4   6     1354.87     1284.56     30.90 o
  -1   4   6      354.21      323.68      8.80 o
   0   4   6      228.60      244.43      8.09 o
   1   4   6        5.32        2.88      3.14 o
   2   4   6       87.39       80.12      5.00 o
   3   4   6       35.71       29.50      3.42 o
   4   4   6      197.07      178.75      7.45 o
   5   4   6      116.27      113.43     17.16 o
   6   4   6      288.00      284.68     13.62 o
   7   4   6      153.87      167.76     10.69 o
   8   4   6       22.60       38.39      9.76 o
 -11   5   6       30.48       30.40      5.82 o
 -10   5   6        5.62        6.32      7.94 o
  -9   5   6      268.96      257.38     11.55 o
  -8   5   6        2.21        0.00      3.67 o
  -7   5   6      705.02      676.86     29.35 o
  -6   5   6       84.12       73.21      5.23 o
  -5   5   6      297.56      289.14     11.16 o
  -4   5   6      112.61      105.62      6.73 o
  -3   5   6       25.95       27.21      4.78 o
  -2   5   6        0.30        1.60      4.32 o
  -1   5   6      474.93      469.99     15.49 o
   0   5   6       32.82       42.20      3.85 o
   1   5   6      747.42      789.59     29.29 o
   2   5   6       35.08       44.47      5.84 o
   3   5   6      392.17      420.98     17.61 o
   4   5   6       35.58       45.77     11.94 o
   5   5   6      272.30      283.54     23.42 o
   6   5   6        6.33       17.67     12.24 o
   7   5   6       12.70       26.15     12.58 o
  -9   6   6        3.23        0.18      4.72 o
  -8   6   6        2.62        0.92      5.91 o
  -7   6   6        0.81        0.00      4.37 o
  -6   6   6       86.27       94.50      9.07 o
  -5   6   6        2.46        3.82      3.96 o
  -4   6   6      346.56      328.85     22.40 o
  -3   6   6       89.87       94.30      8.10 o
  -2   6   6      649.32      655.48     20.98 o
  -1   6   6       56.19       60.06      4.86 o
   0   6   6       39.52       42.29      4.62 o
   1   6   6        1.65        2.07      4.98 o
   2   6   6       53.54       58.52     12.33 o
   3   6   6        3.35        0.00     11.90 o
   4   6   6       29.84       44.45     12.18 o
   5   6   6        7.59       20.04     11.80 o
  -7   7   6      134.00      125.93     10.32 o
  -6   7   6      103.37      103.90     10.07 o
  -5   7   6       33.91       32.40      7.15 o
  -4   7   6       46.57       46.64      5.68 o
  -3   7   6        1.46        7.49      4.42 o
  -2   7   6       12.85       13.87      6.82 o
  -1   7   6       36.72       42.15      6.33 o
   0   7   6       81.99      103.12     15.81 o
   1   7   6      131.76      174.52     19.80 o
   2   7   6       94.54      132.64     18.24 o
   3   7   6       56.92       81.09     14.60 o
  -3   8   6      194.69      219.99     11.69 o
  -2   8   6        3.60        7.23      5.49 o
  -1   8   6       86.50      117.62     20.94 o
 -13   0   7       47.12       53.36      6.84 o
 -11   0   7      543.75      550.91     20.27 o
  -9   0   7     1223.45     1247.33     36.07 o
  -7   0   7      857.31      802.50     19.84 o
  -5   0   7       98.72       90.11      2.56 o
  -3   0   7      969.90      939.11     17.50 o
  -1   0   7     3329.42     3325.39     67.34 o
   1   0   7     1984.72     1995.02     66.90 o
   3   0   7      457.19      492.26     15.70 o
   5   0   7       19.17       17.59      7.22 o
 -13   1   7       28.22       31.39      5.32 o
 -12   1   7      105.08       98.44      5.84 o
 -11   1   7       52.38       56.19      4.37 o
 -10   1   7       13.67       14.61      2.93 o
  -9   1   7       54.52       57.00      3.15 o
  -8   1   7      127.79      133.78      3.58 o
  -7   1   7      543.10      587.85     10.26 o
  -6   1   7     2585.56     2691.88     44.90 o
  -5   1   7      808.69      782.59     12.08 o
  -4   1   7     2700.75     2727.42     42.56 o
  -3   1   7      908.49      908.41     13.66 o
  -2   1   7     1173.44     1154.14     18.22 o
  -1   1   7       77.44       79.52      2.19 o
   0   1   7      285.63      288.50      5.82 o
   1   1   7      213.91      211.05      5.27 o
   2   1   7     1385.28     1503.56     32.73 o
   3   1   7      492.68      530.31     20.00 o
   4   1   7      746.02      794.78     23.69 o
   5   1   7      476.63      489.48     18.97 o
   6   1   7      401.98      398.18     23.28 o
   7   1   7       76.40       68.36      9.77 o
   8   1   7        1.40        7.70      8.70 o
 -13   2   7        1.79        4.39      9.31 o
 -12   2   7      116.16      127.96      7.99 o
 -11   2   7      118.81      113.68      7.23 o
 -10   2   7      604.54      603.79     15.65 o
  -9   2   7      161.36      152.72      5.42 o
  -8   2   7      810.17      821.56     17.62 o
  -7   2   7      164.71      156.63      4.05 o
  -6   2   7      242.40      248.66      5.60 o
  -5   2   7      257.90      266.58      5.85 o
  -4   2   7      352.11      332.57      6.56 o
  -3   2   7       93.59       98.01      3.54 o
  -2   2   7     2374.60     2298.05     41.04 o
  -1   2   7      566.77      602.51     11.33 o
   0   2   7     1938.05     1901.72     34.14 o
   1   2   7      671.30      683.10     13.96 o
   2   2   7      633.10      650.15     13.50 o
   3   2   7        0.82        0.00      2.56 o
   4   2   7       77.65       76.14      4.08 o
   5   2   7      122.65      121.68      5.33 o
   6   2   7       94.01      127.37     13.58 o
   7   2   7      109.99      112.26     11.79 o
   8   2   7      224.84      254.88     17.85 o
 -12   3   7       11.44       17.00      9.20 o
 -11   3   7       94.69       99.97      5.56 o
 -10   3   7        1.20        0.06      3.34 o
  -9   3   7        2.95        3.54      2.56 o
  -8   3   7      185.21      191.66      8.34 o
  -7   3   7      769.22      760.64     17.33 o
  -6   3   7        0.78        3.38      1.53 o
  -5   3   7     2981.36     2938.88     73.30 o
  -4   3   7       41.90       46.43      1.92 o
  -3   3   7     1759.58     1724.15     36.73 o
  -2   3   7       36.53       33.26      1.89 o
  -1   3   7       32.52       31.94      1.97 o
   0   3   7       54.73       48.51      2.47 o
   1   3   7      775.63      792.76     19.02 o
   2   3   7        3.49        1.21      2.90 o
   3   3   7     1204.69     1159.16     33.75 o
   4   3   7      160.16      140.18      8.12 o
   5   3   7      387.58      366.36     12.94 o
   6   3   7       39.96       37.62      6.42 o
   7   3   7       20.22       38.73      9.53 o
 -11   4   7       64.30       65.59      5.15 o
 -10   4   7      264.45      258.54     10.36 o
  -9   4   7      260.90      270.83      9.36 o
  -8   4   7      326.90      321.03     13.18 o
  -7   4   7      182.50      184.72      9.01 o
  -6   4   7       21.46       20.73      4.27 o
  -5   4   7       21.81       23.40      3.32 o
  -4   4   7      291.67      267.60      9.61 o
  -3   4   7      871.10      805.80     24.59 o
  -2   4   7      741.39      693.97     21.60 o
  -1   4   7      809.29      782.70     24.14 o
   0   4   7     1002.18     1028.03     31.21 o
   1   4   7      355.52      348.30     11.47 o
   2   4   7      261.35      262.27     13.35 o
   3   4   7       69.81       83.83      4.81 o
   4   4   7      107.06       86.18      5.44 o
   5   4   7       35.18       37.74      6.40 o
   6   4   7      202.79      183.32     11.59 o
   7   4   7       35.03       42.04      9.71 o
 -10   5   7       20.43       14.75      5.12 o
  -9   5   7        0.03        1.55      4.71 o
  -8   5   7      142.24      145.12     12.55 o
  -7   5   7        6.84       10.90      5.06 o
  -6   5   7      652.08      626.35     23.32 o
  -5   5   7       62.12       66.16      5.40 o
  -4   5   7     1102.31     1028.80     31.25 o
  -3   5   7       27.70       31.39      3.69 o
  -2   5   7      151.58      158.86      7.15 o
  -1   5   7       15.84       14.19      3.54 o
   0   5   7       25.01       28.97      3.94 o
   1   5   7       49.64       61.26      5.91 o
   2   5   7      472.13      481.72     26.76 o
   3   5   7       14.12       10.49      5.80 o
   4   5   7      447.59      495.38     33.15 o
   5   5   7        0.26        0.00     11.96 o
   6   5   7       10.84       38.90     11.84 o
  -9   6   7      214.00      209.28     10.55 o
  -8   6   7       41.09       46.19      6.82 o
  -7   6   7       80.01       75.21     12.30 o
  -6   6   7       14.80       13.58      4.64 o
  -5   6   7        0.08        5.18     10.24 o
  -4   6   7       43.34       49.59      6.88 o
  -3   6   7      365.18      339.52     12.41 o
  -2   6   7      127.87      131.75      6.97 o
  -1   6   7      524.36      543.38     18.19 o
   0   6   7       90.84       99.74      9.44 o
   1   6   7      310.41      348.99     30.40 o
   2   6   7       18.38        8.82      6.08 o
   3   6   7        5.48        0.00     11.55 o
   4   6   7        9.20        6.27     13.51 o
  -7   7   7       84.90       94.81      7.06 o
  -6   7   7       21.76       21.67      5.32 o
  -5   7   7      178.86      197.68     12.47 o
  -4   7   7       72.53       73.30      5.97 o
  -3   7   7       79.62       85.33      6.16 o
  -2   7   7        5.98       11.50      5.07 o
  -1   7   7        2.14       12.19      5.79 o
   0   7   7        8.88        4.64      5.74 o
   1   7   7       44.31       41.35     14.35 o
   2   7   7       31.55       43.21     14.43 o
 -12   0   8       16.99       24.98      5.58 o
 -10   0   8      233.74      256.59     10.76 o
  -8   0   8     1088.09     1058.71     30.71 o
  -6   0   8     1690.16     1743.41     49.76 o
  -4   0   8     2081.30     2152.91     44.29 o
  -2   0   8      123.79      140.14      4.30 o
   0   0   8     1975.23     2091.06     53.47 o
   2   0   8     2033.34     2193.77    122.48 o
   4   0   8      358.67      413.05     16.77 o
   6   0   8       34.86       41.46      9.22 o
 -13   1   8       70.23       61.37      5.64 o
 -12   1   8      109.90      119.65      6.51 o
 -11   1   8      262.31      269.35      9.51 o
 -10   1   8      123.12      123.76      5.24 o
  -9   1   8      435.01      431.82     10.38 o
  -8   1   8       99.41      100.42      3.19 o
  -7   1   8        0.41        1.52      1.51 o
  -6   1   8       83.81       81.08      2.43 o
  -5   1   8      910.99      968.34     15.58 o
  -4   1   8     1403.57     1475.63     23.42 o
  -3   1   8     3851.41     4011.36     60.27 o
  -2   1   8     1040.58     1082.22     17.68 o
  -1   1   8      999.24     1024.52     16.87 o
   0   1   8      222.83      207.97      5.41 o
   1   1   8       43.56       39.33      2.68 o
   2   1   8        6.03        3.79      2.71 o
   3   1   8      116.58      128.08      8.27 o
   4   1   8      188.26      194.63      8.85 o
   5   1   8      420.46      453.10     18.19 o
   6   1   8      121.77      144.46     12.81 o
   7   1   8       99.86      128.98     12.58 o
 -12   2   8        1.20        0.63      5.72 o
 -11   2   8       22.43       22.34      4.33 o
 -10   2   8       83.69       84.39      4.00 o
  -9   2   8      339.46      344.38      9.59 o
  -8   2   8      443.25      443.85      9.97 o
  -7   2   8     1236.00     1232.93     24.28 o
  -6   2   8       12.82       13.66      1.69 o
  -5   2   8     1562.96     1560.96     30.46 o
  -4   2   8       43.50       44.12      1.93 o
  -3   2   8      178.50      181.78      4.22 o
  -2   2   8       13.29       21.07      2.28 o
  -1   2   8      719.42      734.20     13.73 o
   0   2   8      109.09       96.70      3.16 o
   1   2   8     1586.97     1604.81     33.59 o
   2   2   8      279.80      259.57      7.44 o
   3   2   8      693.87      639.88     18.03 o
   4   2   8      199.59      195.65      7.09 o
   5   2   8       26.28       31.83      5.04 o
   6   2   8        0.50       10.72      4.38 o
   7   2   8       10.92       18.14      5.48 o
 -12   3   8      153.50      190.77     15.42 o
 -11   3   8       10.10       16.50      4.00 o
 -10   3   8      340.35      363.50     10.34 o
  -9   3   8        1.46        2.20      2.65 o
  -8   3   8       92.21       90.12      3.92 o
  -7   3   8        9.21       14.74      3.22 o
  -6   3   8      256.92      251.32      6.64 o
  -5   3   8      101.27      104.60      3.24 o
  -4   3   8     1345.09     1335.78     35.28 o
  -3   3   8       18.21       15.34      1.87 o
  -2   3   8     1794.04     1802.37     38.50 o
  -1   3   8       81.23       77.86      3.46 o
   0   3   8      497.62      486.83     12.29 o
   1   3   8       12.30       16.37      2.85 o
   2   3   8        6.78        7.33      4.83 o
   3   3   8       18.66       12.93      4.03 o
   4   3   8      222.21      194.19      8.93 o
   5   3   8        8.07       14.41      6.73 o
   6   3   8      235.60      243.88     12.43 o
   7   3   8       13.28       35.06     10.13 o
 -11   4   8       10.36        9.10      4.36 o
 -10   4   8       38.44       42.63      4.21 o
  -9   4   8      326.43      323.80     17.14 o
  -8   4   8      204.12      209.38     10.02 o
  -7   4   8      483.23      466.38     17.87 o
  -6   4   8      679.67      643.70     20.19 o
  -5   4   8       76.30       77.88      6.27 o
  -4   4   8      127.15      127.41      6.05 o
  -3   4   8        0.51        3.19      3.38 o
  -2   4   8        9.62        8.91      3.41 o
  -1   4   8      102.13       92.47      3.99 o
   0   4   8      457.54      423.63     11.85 o
   1   4   8      424.12      400.81     12.75 o
   2   4   8      304.50      302.55     10.64 o
   3   4   8      348.91      331.96     11.57 o
   4   4   8       65.88       56.84      5.17 o
   5   4   8       99.41       79.33      7.70 o
   6   4   8       22.28       24.74      6.87 o
 -10   5   8       17.66        8.26      5.31 o
  -9   5   8       60.90       69.03      8.39 o
  -8   5   8       15.82       11.43      4.52 o
  -7   5   8        6.63        7.81      4.07 o
  -6   5   8        5.56        0.00      3.90 o
  -5   5   8      293.19      268.11     12.93 o
  -4   5   8       71.40       68.27      4.85 o
  -3   5   8      388.43      398.03     13.86 o
  -2   5   8       78.23       82.01      7.97 o
  -1   5   8      696.43      671.41     22.03 o
   0   5   8        9.99       12.35      4.02 o
   1   5   8       56.07       56.05      6.39 o
   2   5   8        6.31       10.40      6.09 o
   3   5   8       51.25       51.00      9.52 o
   4   5   8        8.13        8.09     12.38 o
   5   5   8       81.45       71.27     14.33 o
  -8   6   8      209.06      214.48     10.81 o
  -7   6   8       37.28       35.86      5.67 o
  -6   6   8      310.81      310.64     23.44 o
  -5   6   8       19.80       20.99      4.47 o
  -4   6   8        3.90        0.00      4.16 o
  -3   6   8        2.67        1.86      4.22 o
  -2   6   8       21.33       17.80      5.87 o
  -1   6   8       14.56       16.50      4.51 o
   0   6   8      202.70      205.32     18.29 o
   1   6   8       30.42       30.57      6.33 o
   2   6   8      216.03      240.72     25.52 o
   3   6   8       18.69       14.07     12.59 o
  -6   7   8       23.20       20.81      5.93 o
  -5   7   8       86.93       89.49      7.03 o
  -4   7   8       59.84       54.75      5.64 o
  -3   7   8      110.16      125.78      7.94 o
  -2   7   8      117.52      116.45      7.17 o
  -1   7   8       94.97       91.04      8.21 o
   0   7   8       69.74       92.02     13.83 o
 -13   0   9      101.44       98.50      7.84 o
 -11   0   9       68.95       64.34      5.62 o
  -9   0   9      146.92      132.22      6.45 o
  -7   0   9      847.57      862.90     25.46 o
  -5   0   9      703.32      712.49     18.05 o
  -3   0   9      344.38      343.52      9.75 o
  -1   0   9      586.02      566.77     15.22 o
   1   0   9      227.30      228.00     15.14 o
   3   0   9      872.65     1026.00     30.71 o
   5   0   9      297.69      359.76     22.92 o
 -12   1   9       48.48       47.52      4.91 o
 -11   1   9       84.24       75.95      5.02 o
 -10   1   9      450.39      450.99     14.39 o
  -9   1   9      499.07      519.11     11.36 o
  -8   1   9     1012.83     1027.11     19.41 o
  -7   1   9      222.47      221.50      5.17 o
  -6   1   9      375.04      371.09      7.73 o
  -5   1   9       19.02       22.59      1.81 o
  -4   1   9      495.33      504.90      9.04 o
  -3   1   9      157.69      166.87      3.97 o
  -2   1   9      929.56      940.72     16.08 o
  -1   1   9      560.63      531.87     11.10 o
   0   1   9     1314.46     1334.44     39.56 o
   1   1   9      450.09      434.30     17.89 o
   2   1   9      355.63      330.89     13.79 o
   3   1   9       66.58       56.32      4.95 o
   4   1   9        3.11        3.57      4.20 o
   5   1   9        0.25        5.15      6.37 o
   6   1   9       24.98       35.91     11.17 o
 -12   2   9       79.90       89.23      7.37 o
 -11   2   9       15.86       11.52      4.25 o
 -10   2   9        7.79       11.08      3.03 o
  -9   2   9        0.00        0.00      2.67 o
  -8   2   9      354.45      368.33      9.25 o
  -7   2   9        6.69        9.45      3.25 o
  -6   2   9      701.98      710.99     14.47 o
  -5   2   9      819.66      821.67     16.58 o
  -4   2   9      432.80      424.75      9.14 o
  -3   2   9      476.24      480.89      9.44 o
  -2   2   9      429.80      443.72      8.85 o
  -1   2   9       77.56       77.91      3.03 o
   0   2   9        5.41        2.69      2.27 o
   1   2   9       91.91       77.42      4.02 o
   2   2   9      401.13      396.56     11.36 o
   3   2   9      134.45      120.23      5.70 o
   4   2   9      434.58      413.76     18.12 o
   5   2   9       34.96       47.61      6.90 o
   6   2   9       93.03      100.47     15.06 o
 -12   3   9        2.31        0.00      6.88 o
 -11   3   9      171.94      201.41      9.04 o
 -10   3   9       48.60       47.30      3.77 o
  -9   3   9      581.22      592.89     15.39 o
  -8   3   9       40.70       45.01      3.17 o
  -7   3   9      652.37      636.45     16.85 o
  -6   3   9       51.24       50.22      2.76 o
  -5   3   9       25.28       24.58      2.31 o
  -4   3   9        7.88        6.92      2.88 o
  -3   3   9      769.39      759.20     16.34 o
  -2   3   9       21.79       18.90      2.52 o
  -1   3   9     1373.15     1393.76     32.85 o
   0   3   9       47.46       37.04      3.43 o
   1   3   9      659.70      615.90     16.89 o
   2   3   9       39.94       37.94      5.45 o
   3   3   9       72.88       70.21      5.63 o
   4   3   9        5.89        2.85      4.87 o
   5   3   9       30.26       26.42      5.45 o
   6   3   9        1.37       12.20      7.76 o
 -11   4   9       35.28       27.93      4.63 o
 -10   4   9       22.86       24.72      3.99 o
  -9   4   9        0.35        0.00      4.74 o
  -8   4   9        2.59        5.49      6.39 o
  -7   4   9      236.16      233.46      9.25 o
  -6   4   9      448.23      431.94     18.06 o
  -5   4   9      292.03      273.63     10.41 o
  -4   4   9     1404.93     1336.87     40.18 o
  -3   4   9      314.87      308.71     11.41 o
  -2   4   9      340.55      360.96     10.37 o
  -1   4   9        4.14        7.55      2.56 o
   0   4   9       25.41       20.73      3.84 o
   1   4   9       16.89       18.64      4.19 o
   2   4   9      163.50      161.10      7.71 o
   3   4   9      118.43      106.35      6.15 o
   4   4   9      167.52      159.02      8.22 o
   5   4   9       94.06       86.69      6.68 o
 -10   5   9      135.74      143.77      8.86 o
  -9   5   9        6.39        5.44      4.83 o
  -8   5   9      248.47      245.20     11.55 o
  -7   5   9       22.14       31.94      4.97 o
  -6   5   9      127.87      118.82      6.63 o
  -5   5   9       12.23       13.12      4.28 o
  -4   5   9        6.95        1.39      4.41 o
  -3   5   9       10.03       11.62      4.40 o
  -2   5   9      694.75      667.83     30.79 o
  -1   5   9       33.04       37.35      4.86 o
   0   5   9      402.96      415.60     23.21 o
   1   5   9        6.77        5.37      5.49 o
   2   5   9      134.79      143.76     19.30 o
   3   5   9        0.64        0.00      5.85 o
   4   5   9        0.04        3.11     12.24 o
  -8   6   9        0.27        0.00      5.32 o
  -7   6   9      111.50      107.44      7.19 o
  -6   6   9       55.26       60.70      6.22 o
  -5   6   9      485.69      478.49     22.55 o
  -4   6   9      126.80      128.24      7.52 o
  -3   6   9      526.35      574.60     19.37 o
  -2   6   9       12.43       16.57      5.08 o
  -1   6   9        1.34        0.00      5.19 o
   0   6   9        3.08        0.00      6.88 o
   1   6   9       41.78       44.36      7.55 o
   2   6   9        6.55        3.00      7.40 o
  -3   7   9       38.95       35.21      6.00 o
 -12   0  10      339.86      357.78     15.02 o
 -10   0  10      552.38      577.81     18.00 o
  -8   0  10      256.10      250.78      9.27 o
  -6   0  10      168.92      171.50      6.05 o
  -4   0  10     2570.76     2636.20     63.98 o
  -2   0  10     3338.01     3320.31     80.70 o
   0   0  10      303.83      307.88     20.22 o
   2   0  10        1.44        0.00      4.41 o
   4   0  10      210.27      248.93     19.52 o
 -12   1  10       20.78       26.26      4.71 o
 -11   1  10        9.13        7.92      3.75 o
 -10   1  10        7.18       13.30      3.25 o
  -9   1  10      201.88      224.64      6.21 o
  -8   1  10      102.17      104.10      3.55 o
  -7   1  10     1153.85     1160.10     21.95 o
  -6   1  10      867.21      879.43     16.92 o
  -5   1  10      985.12     1029.51     18.22 o
  -4   1  10      728.10      739.67     13.55 o
  -3   1  10      179.59      165.69      5.49 o
  -2   1  10       30.92       28.15      3.49 o
  -1   1  10      401.38      414.50     17.23 o
   0   1  10      262.15      265.24     16.85 o
   1   1  10      426.20      432.53     24.97 o
   2   1  10      183.93      186.48      6.27 o
   3   1  10      373.34      340.92     10.68 o
   4   1  10       95.18       92.16     10.36 o
   5   1  10       85.75      108.09     13.60 o
 -12   2  10        3.92        1.28      6.24 o
 -11   2  10      356.36      367.16     12.72 o
 -10   2  10       30.91       30.92      4.33 o
  -9   2  10      329.82      331.51      9.58 o
  -8   2  10        5.88        7.16      3.32 o
  -7   2  10       19.38       18.55      2.96 o
  -6   2  10        3.62        6.36      3.72 o
  -5   2  10      851.77      858.36     18.56 o
  -4   2  10       49.34       45.28      2.56 o
  -3   2  10     2280.50     2314.47     46.32 o
  -2   2  10      222.10      225.99      7.87 o
  -1   2  10      831.91      841.16     25.59 o
   0   2  10      145.00      148.53      7.54 o
   1   2  10       48.88       48.83      3.75 o
   2   2  10        9.53        8.29      3.71 o
   3   2  10       47.98       49.01      4.62 o
   4   2  10       13.67       23.70      4.60 o
   5   2  10      188.05      193.49     11.61 o
 -11   3  10        4.03        7.70      3.91 o
 -10   3  10       47.06       55.64      4.07 o
  -9   3  10        7.89        3.79      3.13 o
  -8   3  10      592.68      620.10     20.37 o
  -7   3  10        0.94        0.62      3.78 o
  -6   3  10      821.61      782.78     20.57 o
  -5   3  10      445.85      433.19     14.11 o
  -4   3  10      265.91      261.67      7.79 o
  -3   3  10       33.62       35.55      3.16 o
  -2   3  10        4.66        6.91      3.68 o
  -1   3  10       12.43        7.45      3.24 o
   0   3  10      377.64      343.80     12.26 o
   1   3  10       49.16       42.51      4.86 o
   2   3  10      509.61      454.84     15.13 o
   3   3  10        9.12       11.82      6.19 o
   4   3  10      160.23      144.07      8.03 o
 -10   4  10      131.15      146.13      8.58 o
  -9   4  10       48.63       47.34      5.87 o
  -8   4  10       46.85       51.66     11.23 o
  -7   4  10        0.12        5.96      4.26 o
  -6   4  10       42.57       41.20      4.56 o
  -5   4  10        2.47        0.87      3.94 o
  -4   4  10      476.55      461.86     12.99 o
  -3   4  10       38.47       40.16      3.09 o
  -2   4  10      223.85      216.13     11.18 o
  -1   4  10      342.72      362.25     13.67 o
   0   4  10      162.18      156.14      6.45 o
   1   4  10      135.41      124.61      6.54 o
   2   4  10        0.29        3.30      4.64 o
   3   4  10        7.97        7.75      5.07 o
   4   4  10       28.85       22.17      5.40 o
  -9   5  10      138.52      147.07     14.99 o
  -8   5  10       36.77       37.62      5.46 o
  -7   5  10      247.37      248.03     14.48 o
  -6   5  10        7.24       16.34      4.45 o
  -5   5  10      153.20      154.73      7.97 o
  -4   5  10       12.46        8.26      4.22 o
  -3   5  10        7.32       10.43      4.54 o
  -2   5  10        5.76       10.30      4.99 o
  -1   5  10        9.49        6.47      4.71 o
   0   5  10        2.06        4.37      6.03 o
   1   5  10      301.82      297.27     34.52 o
   2   5  10        5.70        0.32      7.12 o
  -7   6  10        2.78        5.03      5.56 o
  -6   6  10        0.45        0.00      5.78 o
  -5   6  10        6.95        8.58      4.97 o
  -4   6  10       45.77       44.03      5.45 o
  -3   6  10        1.82        0.00      5.08 o
  -2   6  10       77.93       94.97      6.82 o
  -1   6  10       19.23       19.94      6.36 o
   0   6  10      176.19      200.14     11.92 o
 -11   0  11      100.92       95.76      7.15 o
  -9   0  11      377.05      396.91     13.44 o
  -7   0  11      680.72      728.82     18.90 o
  -5   0  11      406.14      398.39     11.51 o
  -3   0  11       42.87       34.78      3.82 o
  -1   0  11      704.81      667.26     40.04 o
   1   0  11     1239.46     1252.19     85.50 o
   3   0  11      125.85      130.74      9.19 o
 -12   1  11      165.08      177.48     10.53 o
 -11   1  11       24.26       30.84      4.26 o
 -10   1  11       40.28       45.96      3.87 o
  -9   1  11        2.78        2.10      2.87 o
  -8   1  11       81.35       80.18      3.27 o
  -7   1  11      113.27      120.80      4.08 o
  -6   1  11      387.61      416.83      9.06 o
  -5   1  11       22.26       22.47      2.61 o
  -4   1  11      558.68      565.64     11.67 o
  -3   1  11       55.41       53.93      3.20 o
  -2   1  11      190.71      177.06      5.48 o
  -1   1  11      184.83      166.60      9.17 o
   0   1  11       76.06       65.21      3.99 o
   1   1  11        0.61        0.00      3.41 o
   2   1  11      120.09      117.71      5.31 o
   3   1  11       58.32       67.46      6.40 o
   4   1  11      122.48      122.71      8.21 o
 -11   2  11       53.57       50.67      5.47 o
 -10   2  11      156.74      160.55      8.14 o
  -9   2  11       37.65       41.53      3.39 o
  -8   2  11      482.10      508.87     12.59 o
  -7   2  11       67.52       72.31      3.83 o
  -6   2  11      343.76      356.10      9.60 o
  -5   2  11       43.54       44.03      4.19 o
  -4   2  11       30.29       32.19      3.00 o
  -3   2  11      233.70      219.94      6.87 o
  -2   2  11      210.97      215.00      6.43 o
  -1   2  11       92.03       89.64      7.06 o
   0   2  11      794.71      766.96     29.78 o
   1   2  11       51.09       60.13      5.61 o
   2   2  11      350.75      312.88     14.78 o
   3   2  11        0.73        4.18      4.14 o
   4   2  11       15.17       15.37      4.97 o
 -11   3  11      130.71      155.90     11.77 o
 -10   3  11        0.50        0.00      3.50 o
  -9   3  11        3.57        0.45      3.27 o
  -8   3  11        8.64       13.21      4.50 o
  -7   3  11      206.51      218.39      6.97 o
  -6   3  11        4.88        4.67      2.76 o
  -5   3  11      859.82      855.86     20.00 o
  -4   3  11       94.34       98.78      4.23 o
  -3   3  11      686.74      682.55     16.29 o
  -2   3  11       60.71       63.40      5.56 o
  -1   3  11       71.13       67.21      7.62 o
   0   3  11       15.37       11.79      4.35 o
   1   3  11       34.53       25.32      5.10 o
   2   3  11        0.65        0.60      4.61 o
   3   3  11      134.81      125.84      7.53 o
  -9   4  11      136.10      158.43      9.34 o
  -8   4  11      137.89      151.51      9.21 o
  -7   4  11      166.64      173.47      8.65 o
  -6   4  11       80.81       80.36      7.53 o
  -5   4  11       17.25       18.44      3.42 o
  -4   4  11       35.25       30.33      3.37 o
  -3   4  11        8.53        9.82      3.23 o
  -2   4  11      291.76      277.73     10.64 o
  -1   4  11      221.43      212.60     11.98 o
   0   4  11      131.52      139.66      7.14 o
   1   4  11       99.90       87.95      6.18 o
   2   4  11       26.58       29.57      5.42 o
  -8   5  11        2.68        5.36      5.92 o
  -7   5  11       11.64       18.04      5.98 o
  -6   5  11      285.80      262.73     11.32 o
  -5   5  11       81.33       80.10      6.17 o
  -4   5  11      575.66      568.00     22.80 o
  -3   5  11       29.73       30.07      5.56 o
  -2   5  11      221.56      233.07     14.83 o
  -1   5  11        2.48        1.45      5.58 o
   0   5  11       22.51       10.66      6.16 o
 -10   0  12       21.93       19.15      4.98 o
  -8   0  12      331.72      357.90     12.95 o
  -6   0  12      787.57      826.31     21.62 o
  -4   0  12      408.31      407.91     15.40 o
  -2   0  12        3.00        0.00      6.86 o
   0   0  12      302.04      289.99     14.73 o
   2   0  12      160.37      181.68      8.06 o
 -11   1  12      174.22      167.85      7.30 o
 -10   1  12      166.42      169.82      6.09 o
  -9   1  12      303.66      328.07      8.60 o
  -8   1  12       66.24       68.91      3.54 o
  -7   1  12        8.29        4.35      3.20 o
  -6   1  12       24.89       27.50      3.30 o
  -5   1  12      249.99      252.69      6.74 o
  -4   1  12      354.29      335.04      8.24 o
  -3   1  12      353.21      331.04     11.62 o
  -2   1  12      228.27      190.36      8.91 o
  -1   1  12      402.50      372.64     16.87 o
   0   1  12       15.38       15.27      3.45 o
   1   1  12       27.24       32.12      3.94 o
   2   1  12        0.19        4.26      4.51 o
   3   1  12        0.08        7.62      5.13 o
 -10   2  12        5.40        4.95      4.68 o
  -9   2  12      119.20      128.18      6.88 o
  -8   2  12       37.06       34.59      3.70 o
  -7   2  12      353.44      379.67     10.41 o
  -6   2  12      126.78      119.55      5.25 o
  -5   2  12      452.47      459.13     12.15 o
  -4   2  12       30.44       32.76      3.74 o
  -3   2  12       80.96       74.55      4.14 o
  -2   2  12       24.92       22.91      3.43 o
  -1   2  12       54.12       46.62      3.84 o
   0   2  12       69.19       71.53      6.82 o
   1   2  12      159.84      151.25      7.61 o
   2   2  12       33.61       38.08      4.82 o
 -10   3  12      190.02      214.81      8.21 o
  -9   3  12       11.37       10.29      3.61 o
  -8   3  12      114.49      121.54      5.31 o
  -7   3  12        2.68        1.19      3.34 o
  -6   3  12        7.11        0.00      3.27 o
  -5   3  12       30.25       23.08      3.47 o
  -4   3  12      195.39      192.79      6.62 o
  -3   3  12      124.92      106.19      4.76 o
  -2   3  12      364.30      347.76     17.86 o
  -1   3  12        6.08        0.79      5.32 o
   0   3  12      248.72      236.12      9.53 o
   1   3  12        0.88        0.00      4.88 o
   2   3  12       19.59       21.00      5.59 o
  -8   4  12       77.33       82.01      7.28 o
  -7   4  12      145.23      137.52      8.00 o
  -6   4  12       92.35      100.63      5.43 o
  -5   4  12      157.89      162.80      6.80 o
  -4   4  12       66.19       69.18      5.76 o
  -3   4  12       47.41       50.77      6.18 o
  -2   4  12        0.41        1.00      5.44 o
  -1   4  12        4.17        1.26      4.76 o
   0   4  12        7.80        6.25      5.09 o
  -6   5  12        0.64        5.25      5.42 o
  -5   5  12        7.35        7.21      6.71 o
  -4   5  12        0.43        0.00      5.78 o
  -3   5  12      134.56      136.75     10.04 o
  -2   5  12       11.62        9.67      7.59 o
  -9   0  13       32.33       30.19      5.62 o
  -7   0  13       65.53       67.51      6.42 o
  -5   0  13      526.18      549.15     17.65 o
  -3   0  13      573.16      576.17     20.00 o
  -1   0  13       83.53       78.55      7.06 o
   1   0  13        1.80        8.34      5.09 o
 -10   1  13      141.67      157.03      5.99 o
  -9   1  13       30.15       35.51      4.88 o
  -8   1  13      177.31      181.03      7.33 o
  -7   1  13      110.75      107.71      5.03 o
  -6   1  13      142.23      147.19      5.94 o
  -5   1  13       24.76       18.99      3.49 o
  -4   1  13        5.76        0.00      3.28 o
  -3   1  13       18.93       15.39      3.84 o
  -2   1  13      161.61      155.80      8.64 o
  -1   1  13       96.43       78.18      4.42 o
   0   1  13      157.20      135.91      6.32 o
   1   1  13       99.91       93.08      4.92 o
  -9   2  13        0.38        0.00      4.01 o
  -8   2  13        0.32        0.00      3.96 o
  -7   2  13        5.17        0.00      3.76 o
  -6   2  13      222.83      213.95      7.61 o
  -5   2  13       67.83       62.88      4.78 o
  -4   2  13      412.71      424.62     11.90 o
  -3   2  13      135.53      146.64     10.45 o
  -2   2  13      218.15      225.23     13.63 o
  -1   2  13        0.32        0.46      3.57 o
   0   2  13       17.66       14.30      4.81 o
   1   2  13        0.23        0.00      5.91 o
  -8   3  13        4.32        1.94      3.74 o
  -7   3  13      211.19      229.58      8.03 o
  -6   3  13       17.10       12.38      5.05 o
  -5   3  13       49.26       53.11      4.41 o
  -4   3  13        2.65        0.00      5.86 o
  -3   3  13       26.93       19.65      4.51 o
  -2   3  13        2.39        0.00      7.31 o
  -1   3  13      168.04      156.57     16.27 o
   0   3  13       31.21       19.09      5.58 o
  -6   4  13       54.60       54.30      6.55 o
  -5   4  13      117.85      103.15      5.68 o
  -4   4  13      149.31      164.04     12.32 o
  -3   4  13       95.70       89.16      5.68 o
  -8   0  14      223.03      255.35     12.07 o
  -6   0  14        5.75        4.96      4.87 o
  -4   0  14       91.53       79.55      9.67 o
  -2   0  14      255.17      249.38     14.34 o
  -8   1  14      118.26      124.51      6.71 o
  -7   1  14      212.56      224.62      7.78 o
  -6   1  14      106.87      112.71      5.59 o
  -5   1  14      212.98      197.99     10.69 o
  -4   1  14      129.41      121.73      8.05 o
  -3   1  14       84.90       77.81      5.07 o
  -2   1  14       24.32       19.07      4.14 o
  -1   1  14        0.77        0.00      4.34 o
  -7   2  14       47.64       45.62      5.01 o
  -6   2  14        0.31        0.00      4.48 o
  -5   2  14        3.31        0.00      7.50 o
  -4   2  14       45.51       34.97      4.93 o
  -3   2  14      132.33      136.43      8.45 o
  -2   2  14       14.47       13.74      4.89 o
 
